# Supplementary material for: Specialized DNA Structures Act as Genomic Beacons for Integration by Evolutionarily Diverse Retroviruses
Source: Viruses. 2023 Feb 7;15(2):465. doi: 10.3390/v15020465 (PMC9962126; doi:10.3390/v15020465)
Supplement: Supplementary file 1 [file viruses-15-00465-s001.zip]

Archive with 18 entries (18 files):
- Table S1.xlsx
- __MACOSX/._Table S1.xlsx
- Table S9.xlsx
- __MACOSX/._Table S9.xlsx
- Table S8.xlsx
- __MACOSX/._Table S8.xlsx
- Table S7.xlsx
- __MACOSX/._Table S7.xlsx
- Table S6.xlsx
- __MACOSX/._Table S6.xlsx
- Table S5.xlsx
- __MACOSX/._Table S5.xlsx
- Table S4.xlsx
- __MACOSX/._Table S4.xlsx
- Table S3.xlsx
- __MACOSX/._Table S3.xlsx
- Table S2.xlsx
- __MACOSX/._Table S2.xlsx
