# Supplementary material for: Specialized DNA Structures Act as Genomic Beacons for Integration by Evolutionarily Diverse Retroviruses
Source: Viruses. 2023 Feb 7;15(2):465. doi: 10.3390/v15020465 (PMC9962126; doi:10.3390/v15020465)
Supplement: Supplementary file 1 [file viruses-15-00465-s001.zip › Table S1.xlsx]

## Sheet: Sheet1
			Table S1: List of retroviruses integration site datasets used in this study.
			Retrovirus Dataset	Virus or Vector	# of Unique Integration Sites Used in that Study	Cell Type	Restriction Enzyme Used in library construction	Reference/Source
			Avian sarcoma leukosis virus (ASLV)	ASLV-based vector	466	293T-TVA	AvrII, SpeI, NheI	Mitchell et al., PLoS Biol, 2004, 2(8):e234
				ASLV-based vector	214	HeLa	AluI	Narezkina et al., JVI., 2004, 78(21):11656-11663
			Foamy virus (FV)	FV-based vector	598	293T	HaeIII	Nowrouzi et al., JGV, 2006, 87:1339–1347
			Foamy virus (FV)	FV-based vector (pΔΦPFmcsNO)	2825	Human fibroblast and Human CD34+	NdeI, NsiI, AvrII, and SpeI, or BspHI and PciI,	Trobridge et al., PNAS, 2006, 103(5)1498-1503
			Murine leukemia virus (MLV)	MLV-based vector	595	HeLa	MseI	Lewinski et al., PLoS Pathog, 2006, 2(6):e60
				MLV-based vector	889	HeLa	MseI	Wu et al., Science, 2003, 300:1749-1751
			Mouse mammary tumor virus (MMTV)	MMTV-based vector	268	Hs578T (Human breast cell line)	MseI	Faschinger et al., JVI, 2008, 82(3):1360-1367
			Human T-lymphotrophic virus 1 (HTLV-1)	HTLV-1-based vector	624	HeLa	MseI	Derse et al, JVI, 2007, 81(12):6731-6741
			Feline immunodeficiency virus (FIV)	FIV-1-based vector	226	HepG2 (Human hepatoma cells)	MseI, AvrII, SpeI, and NheI	Kang/Moressi et al., JVI, 2006, 80(17):8820-8823
			Simian immunodeficiency virus (SIV)	SIV-1-based vector	160	CEMx174 (Human lymphoid cell line)	MseI	Crise et al., JVI, 2005, 79(19):12199-12204
			Human immunodeficiency virus type 1 (HIV-1) (In vitro-derived)	HIV-1-based vector ( pEV731 )	965	Jurkat cells	NheI, SpeI, and XbaI	Lewinski et al., JVI, 2005, 79(11):6610-6619
				HIV-1-based vector	987	PBMC or IMR-90 cells	AvrII, SpeI, and NheI	Mitchell et al., PLoS Biol, 2004, 2(8):e234
				HIV-1-based vector	577	SupT1	AvrII, SpeI, and NheI	Schroder et al., Cell, 2002, 110:521-529
				HIV-1 based vector (HIV NL4-3 ΔNef GFP)	9273	Primary central memory CD4 +T cells	MseI	Sherrill-Mix et al., Retrovirology, 2013, 10:90
				HIV-1-based vector ( HIV-PYmcsNO )	1330	Human fibroblast and Human CD34+	NdeI, NsiI, AvrII, and SpeI, or BspHI and PciI	Trobridge et al., PNAS, 2006, 103(5)1498-1503
				HIV-1-based vector ( HIV-PYmcsNO )	469	H9 and HeLa	MseI	Wu et al., Science 2003, 300:1749-1751
				HIV-1 (BAL)	66476	Unstimulated PBMCs	None	RID Database: PLoS Pathog. 2021;17(4):e1009141
				HIV-1 (JRCSF)	1182	CD4 T cells	None	RID Database: J Virol Methods. 2019;267:59-65
				HIV-1 (LAV)	3	ACH-2 cells	None	RID Database: Viruses. 2021;13(7):1235
			Human immunodeficiency virus type 1 (HIV-1) (Ex vivo-derived)	NL4-3 ΔEnv EGFP	7462	CD4+ T cells	None	RID Database: Proc Natl Acad Sci U S A. 2020;117(52):32880-32882
			Human immunodeficiency virus type 1 (HIV-1) (In vivo-derived)	HIV-1	34	Frontal cortex, meninge, subcortex, macrohpage, lymph node, spleen	PstI	RID Database: J Acquir Immune Defic Syndr. 2003;33(3):308-20
				HIV-1	74	Resting CD4+ T cell	PstI	RID Database: J Virol. 2004;78(12):6122-33
				HIV-1	12436	Active CD4+ T cells, Bcl2-transduced CD4+ T cells, central memory CD4+ T cells	MseI	RID Database: Sherrill-Mix et al., Retrovirology, 2013, 10:90
				HIV-1	1756	PBMCs	None	RID Database: Maldarelli/Wu et al., Science. 2014, 345(6193): 179–183
				HIV-1 (LAV)	492	ACH-2 cells	None	RID Database: J Virol. 2016;90(9):4511-4519
				HIV-1	305	PBMCs	None	RID Database: J Clin Invest. 2018;128(9):4074-4085
					3861	CD4+ T cells	None	RID Database: J Virol Methods. 2019;267:59-65
				HIV-1	2735	PBMCs	None	RID Database: J Infect Dis. 2022;225(2):317-326
				HIV-1	52	Effector memory, Central/Transitional memory T cells	None	RID Database: Viruses. 2021; 13(12): 2475
				HIV-1	665	PBMCs	None	RID Database: Cell. 2022;185(2):266-282.e15
				HIV-1	21	PBMCs	None	RID Database: Nat Biomed Eng. 2022;6(8):1004-1012
				Total unique sites:	118020			RID Database: https://rid.ncifcrf.gov/result.php
				HIV-1 In vitro-derived	81262
				HIV-1 In vivo-derived	22431
