# Supplementary material for: Specialized DNA Structures Act as Genomic Beacons for Integration by Evolutionarily Diverse Retroviruses
Source: Viruses. 2023 Feb 7;15(2):465. doi: 10.3390/v15020465 (PMC9962126; doi:10.3390/v15020465)
Supplement: Supplementary file 1 [file viruses-15-00465-s001.zip › Table S9.xlsx]

## Sheet: Shared gene targets
Table S9: List of genes targeted by two or more HIV-1 subtypes.
Count	202		84		76		185		162		78
	Subtype A:B		Subtype A:C		Subtype A:D		Subtype B:C		Subtype B:D		Subtype C:D
	ACIN1		ADARB1		AKAP9		ADARB1		abParts		AKAP9
	ADARB1		ADRBK2		ANKRD26P1		ADCY9		ACAP2		ANKRD26P1
	ADCK5		AKAP9		ARIH2		ADRBK2		ACSF3		ARID2
	ADRBK2		ALG6		ATAD5		AKAP9		AKAP10		ATAD5
	AHCYL2		ANKRD26P1		ATP11B		ALG6		AKAP13		BANP
	AKAP9		ATAD5		ATRN		ARID1A		AKAP9		BC067230
	ALG6		BC067230		BC067230		ARID2		AKIRIN1		bK250D10.C22.8
	ANAPC16		bK250D10.C22.8		bK250D10.C22.8		ASH1L		ANKRD13D		BLM
	ANKHD1		BLM		BLM		ATG10		ARID2		BORA
	ANKHD1-EIF4EBP3		BRCA1		BMX		ATN1		ARIH1		BRD4
	AP2A2		C11orf85		BOLA2		ATXN2L		ARIH2		CAMK2D
	AP2B1		CACUL1		CAMK2D		BAD		ARNT		CBX5
	ARIH2		CAMK2D		CBX5		BANP		ASXL1		CCDC57
	ASCC1		CBX5		CCDC57		BCAS3		ATP11B		CDH12
	ATP11B		CCDC57		CCDC91		bK250D10.C22.8		ATRN		CDH4
	ATRN		CDH12		CDH12		BLM		BANP		CELF1
	bK250D10.C22.8		CDH4		CDH4		BORA		bK250D10.C22.8		CENPP
	BLM		CENPP		CENPP		BRCA1		BLM		CHAF1A
	BOLA2		CHAF1A		CEP85L		BRD4		BOLA2		CHD2
	BRCA1		EIF4G3		CHAF1A		BRWD1		BORA		COG6
	BTBD2		EPB41L2		CNOT10		C10orf11		BRD4		DNTTIP1
	BTRC		EVL		DNAH8		C3orf37		C10orf18		DSTN
	CACUL1		FAM210A		EIF4G3		C3orf58		C10orf67		EIF4G3
	CALCOCO2		FBXL17		ERG		C6orf170		CACNA1C		EP400NL
	CAMK2D		FOXK2		FANCC		CACUL1		CAMK2D		EPB41L3
	CAMTA1		FUT8		FBXL17		CAMK2D		CBX5		FBXL17
	CASK		GNAI1		FOXK2		CASC4		CCDC57		FOXK2
	CBL		GPHN		GCN1L1		CBX5		CCDC91		GIGYF2
	CBX5		HEATR5B		GPHN		CCDC41		CD2AP		GJC1
	CCDC57		IFT140		KIF2C		CCDC57		CDC42		GPHN
	CCDC91		ITPKB		LATS1		CELF1		CEACAM21		GTF3C2
	CCDC94		KDM2A		LEMD3		CENPP		CELF1		HBS1L
	CCNL2		KIF2C		MAP4		CHAF1A		CENPP		KCNJ13
	CD6		LATS1		MAPK1IP1L		CHD2		CEP85L		KIF2C
	CDKAL1		LEMD3		MFSD11		CHD8		CHAF1A		KLHL13
	CENPP		LRRIQ3		MPP6		CLIP1		CHD2		LATS1
	CEP85L		LSAMP		MYH10		CNIH4		CHST7		LEMD3
	CHAF1A		MBTPS1		NFAT5		COG6		CNOT10		LINC00882
	CHCHD3		MRPL42		PBRM1		CPQ		CNOT6		LMLN
	CHN2		MTMR1		PCF11		CRISPLD1		COG6		MYO9A
	CNOT10		MYH9		PIR		CTDNEP1		CPNE4		NDUFS4
	CNOT4		NCOA1		PIR-FIGF		DCAF7		CRK		NFAT5
	CNTRL		NFAT5		PLCB1		DDX19A		DDX31		OXSR1
	COG5		NUP133		PLK1S1		DEAF1		DNAH8		PAFAH1B1
	CPNE1		PALB2		POLH		DENND1B		DONSON		PBRM1
	CPVL		PBRM1		PPHLN1		DNM3		DSTN		PCF11
	CSNK1E		PCF11		PUM1		DSTN		EIF4G3		PCMTD2
	CTDSPL2		PHF20		RBM33		ECSIT		EP400NL		PPHLN1
	CUL1		PPHLN1		RCOR1		EHD1		ERG		RBM33
	DIP2B		PTPRA		RFX2		EIF3B		FAM160B1		RFX2
	DISC1		RANBP17		RNF41		EIF4G3		FAM193A		RNF41
	DNAH8		RBM14-RBM4		RSRC2		ELAVL1		FAM208B		RPTOR
	EIF1AD		RBM33		SAFB2		EMB		FANCC		SAFB2
	EIF4G3		RFX2		SCAI		ENAH		FBXL17		SCAI
	EPB41L2		RNF41		SCN5A		EP400NL		FOXK2		SCN5A
	EPT1		ROBO1		SENP6		EPB41		FZD6		SCYL2
	ERG		SAFB2		SGK494		EPB41L2		GIGYF2		SDHB
	EVL		SCAI		SIK3		ERBB2IP		GJC1		SGK494
	FAM210A		SCN5A		SMG5		EVL		GPCPD1		SKIV2L2
	FANCC		SGK494		SMYD3		EYA3		GPHN		SLC27A1
	FBXL17		SLC38A10		SPAG5		EYS		GRB2		SLC9A9
	FBXO32		SLC9A2		SPTAN1		FAM210A		GTF3C2		SMG5
	FOXK2		SMG5		SREBF2		FBXL17		HBS1L		SP4
	FUT8		SPAG5		SSH2		FIP1L1		HNRNPH1		SPAG5
	GALNT2		SREBF2		STAG1		FOXK2		IP6K2		SREBF2
	GATAD2B		SSH2		STAT3		FTO		ITSN1		SSH2
	GEMIN5		STAG1		TBC1D5		FUT8		KCTD13		STAG1
	GPATCH8		STAT3		TMCC1		GDF5		KIF2C		STAT3
	GPHN		STRADB		TMEM9		GIGYF2		LATS1		SUPT3H
	GPN1		TBC1D5		TNRC6B		GJC1		LEMD3		TBC1D5
	HEATR5B		THOC2		UCHL3		GPATCH2		LIN9		TMCC1
	IFT140		TMCC1		WIPF2		GPHN		LINC00338		TMEM9
	IFT81		TMEM9		ZCCHC7		GTF3C2		LINC00351		TNRC6B
	ITGB3BP		TNRC18		ZGPAT		HBS1L		LRRc37A		UCHL3
	ITPKB		TNRC6B		ZNF136		HEATR5B		LUC7L3		WIPF2
	KANSL3		UBE3C		ZNF773		HELZ		MAP3K14		ZCCHC7
	KDM2A		UCHL3				HSF1		MAP4		ZGPAT
	KDM5A		VAV1				HTT		MEA1		ZNF773
	KIAA0430		WIPF2				IFT140		MFSD11
	KIF2C		ZCCHC11				ITCH		MKLN1
	LARP1B		ZCCHC7				ITPKB		MOB1A
	LASP1		ZGPAT				KDM2A		MPP6
	LATS1		ZNF407				KIAA1328		MYH10
	LCORL		ZNF773				KIF2C		MYO9A
	LEMD3						L3MBTL3		NCOR1
	LOC284757						LATS1		NFAT5
	LOC400927						LEMD3		NOM1
	MAP3K3						LINC00907		OBSCN
	MAP4						MAN1A1		PA2G4
	MAPK14						MAP1S		PACS1
	MARK2						MAST3		PACSIN2
	MARK3						MEMO1		PAFAH1B1
	MBNL1						MRPL42		PBRM1
	MFSD11						MTMR1		PCF11
	MICAL2						MYH9		PCM1
	MKL1						MYO9A		PCMTD2
	MON2						MYOT		PHKB
	MPP6						NCOA1		PIK3R3
	MRPL42						NCOA3		PLCB1
	MSH3						NFAT5		POLH
	MTMR1						NPIPL1		PPHLN1
	MYH10						NSF		PPP1R12B
	MYH9						NUP133		PPP1R7
	NAE1						ODF2L		PRIM2
	NCOA1						ORC5		PSMD13
	NFAT5						PAFAH1B1		PUM1
	NFKB1						PBRM1		PVRL3
	NPHP4						PCF11		RAB40C
	NPLOC4						PCMTD2		RAB7A
	NRL						PDGFRA		RBM26
	NUP133						PHF20		RBM33
	NUP98						PHF20L1		RCOR1
	PATL1						PI4KA		RFX2
	PBRM1						PLCXD2		RLF
	PCF11						PPHLN1		RPTOR
	PDE6D						PRKAR2A		RSRC2
	PDE8A						PTPRA		SAFB2
	PHF20						R3HCC1L		SCAI
	PHTF2						R3HDM1		SCYL2
	PIK3C2A						RAB11FIP3		SDHB
	PIP4K2A						RALGAPB		SEC14L1
	PLCB1						RBBP5		SENP6
	POLD1						RBM14-RBM4		SETDB2
	POLH						RBM33		SGK494
	PPHLN1						RBM4		SIK3
	PPP2R2A						RCOR3		SKIV2L2
	PPP6R2						RFX2		SLC27A1
	PRKG1						RIMS2		SLC9A9
	PRR12						RNPS1		SLK
	PRRC2B						ROBO1		SMG5
	PTPRA						RPTOR		SMYD3
	PTPRD						SAFB		SNX12
	PUM1						SAFB2		SOS1
	RAB23						SBNO2		SP1
	RABEP1						SCAI		SP4
	RAD54L2						SCYL2		SPAG5
	RBM14						SDHB		SPTAN1
	RBM14-RBM4						SGK494		SREBF2
	RBM33						SHOC2		SSH2
	RBM6						SKIV2L2		STAG1
	RBMS2						SLC27A1		STAT3
	RCOR1						SLC38A10		SUPT3H
	REPS1						SLC4A7		TAF1B
	RFX2						SLC9A9		TBC1D5
	RNF214						SMARCA4		TBCA
	ROBO1						SMG5		TESK2
	RPRD2						SND1		TMCC1
	RSF1						SNX27		TNRC6B
	RSRC2						SP100		TUSC3
	SAE1						SP4		TXNL4B
	SAFB2						SPAG5		UCHL3
	SCAI						SREBF2		UCHL5
	SCFD2						SRP68		USP24
	SENP6						SSH2		VARS
	SENP7						STAG1		VDAC1
	SERTAD2						STAT3		WIPF2
	SFI1						STXBP3		ZC3H4
	SGK494						SULT1B1		ZCCHC7
	SHPRH						SUPT3H		ZGPAT
	SIK3						TANK		ZMYND11
	SLC38A10						TARBP1		ZNF136
	SMARCC1						TBC1D5		ZNRF2
	SMARCE1						TBCD
	SMG5						THOC2
	SMYD3						TMCC1
	SNX29						TMEM57
	SPAG5						TNRC18
	SPAG9						TNRC6B
	SPATS2L						TPM3
	SPTAN1						TRAPPC13
	SPTLC2						TRIM33
	SREBF2						UBE2G1
	SSH2						UBE3C
	STAG1						UCHL3
	STAT3						UQCC
	STX5						VAV1
	STXBP4						WIPF2
	SYNE1						YY1
	TBC1D22B						ZCCHC11
	TBC1D5						ZCCHC7
	THOC2						ZFYVE9
	TMCC1						ZGPAT
	TNRC18						ZMYM4
	TNRC6B						ZNF276
	TSNAX-DISC1						ZNF407
	UBE3C
	UCHL3
	UGGT1
	UHRF1BP1
	VAV1
	VPS37B
	WIPF2
	WNK1
	XIRP2
	YLPM1
	ZC3H7A
	ZCCHC11
	ZCCHC7
	ZGPAT
	ZNF136
	ZNF407
	ZZEF1
