# Supplementary material for: Specialized DNA Structures Act as Genomic Beacons for Integration by Evolutionarily Diverse Retroviruses
Source: Viruses. 2023 Feb 7;15(2):465. doi: 10.3390/v15020465 (PMC9962126; doi:10.3390/v15020465)
Supplement: Supplementary file 1 [file viruses-15-00465-s001.zip › Table S8.xlsx]

## Sheet: SubtypeA_stats
Table S8: Integration site profile of subtypes A, B, C and D in non-B DNA features.
Features	Test	Random	Testtotal	Randomtotal	x%	r%	fold	x_diff	r_diff	Table1	fisher	sig_rank		x%sum	r%sum	cf Subtype B
A_Phased_motifs_Bin0	1	12	353	4250	0.283286	0.282353	1	352	4238	[[1, 352], [12, 4238]]	1			15.0142	13.6471
Bin1_1-49	9	57	353	4250	2.54958	1.34118	1.9	344	4193	[[9, 344], [57, 4193]]	0.0955008
Bin2_50-99	7	55	353	4250	1.983	1.29412	1.53	346	4195	[[7, 346], [55, 4195]]	0.329204
Bin3_100-149	9	49	353	4250	2.54958	1.15294	2.21	344	4201	[[9, 344], [49, 4201]]	0.0403399	*
Bin4_150-199	3	66	353	4250	0.849858	1.55294	0.55	350	4184	[[3, 350], [66, 4184]]	0.489164
Bin5_200-249	2	59	353	4250	0.566572	1.38824	0.41	351	4191	[[2, 351], [59, 4191]]	0.325873
Bin6_250-299	2	55	353	4250	0.566572	1.29412	0.44	351	4195	[[2, 351], [55, 4195]]	0.318957
Bin7_300-349	6	59	353	4250	1.69972	1.38824	1.22	347	4191	[[6, 347], [59, 4191]]	0.6351
Bin8_350-399	2	64	353	4250	0.566572	1.50588	0.38	351	4186	[[2, 351], [64, 4186]]	0.238071
Bin9_400-449	5	51	353	4250	1.41643	1.2	1.18	348	4199	[[5, 348], [51, 4199]]	0.615926
Bin10_450-499	7	53	353	4250	1.983	1.24706	1.59	346	4197	[[7, 346], [53, 4197]]	0.222132
Cruciform_motifs_Bin0	0	8	353	4250	0	0.188235	0	353	4242	[[0, 353], [8, 4242]]	1			5.66572	4.54118
Bin1_1-49	2	25	353	4250	0.566572	0.588235	0.96	351	4225	[[2, 351], [25, 4225]]	1
Bin2_50-99	3	16	353	4250	0.849858	0.376471	2.26	350	4234	[[3, 350], [16, 4234]]	0.174503
Bin3_100-149	4	15	353	4250	1.13314	0.352941	3.21	349	4235	[[4, 349], [15, 4235]]	0.0525285
Bin4_150-199	0	18	353	4250	0	0.423529	0	353	4232	[[0, 353], [18, 4232]]	0.392415
Bin5_200-249	5	14	353	4250	1.41643	0.329412	4.3	348	4236	[[5, 348], [14, 4236]]	0.0122062	*
Bin6_250-299	1	21	353	4250	0.283286	0.494118	0.57	352	4229	[[1, 352], [21, 4229]]	1
Bin7_300-349	1	16	353	4250	0.283286	0.376471	0.75	352	4234	[[1, 352], [16, 4234]]	1
Bin8_350-399	2	25	353	4250	0.566572	0.588235	0.96	351	4225	[[2, 351], [25, 4225]]	1
Bin9_400-449	2	19	353	4250	0.566572	0.447059	1.27	351	4231	[[2, 351], [19, 4231]]	0.673179
Bin10_450-499	0	16	353	4250	0	0.376471	0	353	4234	[[0, 353], [16, 4234]]	0.62875
Direct_repeats_Bin0	3	50	353	4250	0.849858	1.17647	0.72	350	4200	[[3, 350], [50, 4200]]	0.795795			32.5779	29.3176
Bin1_1-49	24	145	353	4250	6.79887	3.41176	1.99	329	4105	[[24, 329], [145, 4105]]	0.00280472	**
Bin2_50-99	14	144	353	4250	3.96601	3.38824	1.17	339	4106	[[14, 339], [144, 4106]]	0.542318
Bin3_100-149	10	144	353	4250	2.83286	3.38824	0.84	343	4106	[[10, 343], [144, 4106]]	0.757106
Bin4_150-199	7	119	353	4250	1.983	2.8	0.71	346	4131	[[7, 346], [119, 4131]]	0.495337
Bin5_200-249	7	121	353	4250	1.983	2.84706	0.7	346	4129	[[7, 346], [121, 4129]]	0.403138
Bin6_250-299	10	100	353	4250	2.83286	2.35294	1.2	343	4150	[[10, 343], [100, 4150]]	0.583976
Bin7_300-349	11	111	353	4250	3.11615	2.61176	1.19	342	4139	[[11, 342], [111, 4139]]	0.602803
Bin8_350-399	6	91	353	4250	1.69972	2.14118	0.79	347	4159	[[6, 347], [91, 4159]]	0.701974
Bin9_400-449	14	114	353	4250	3.96601	2.68235	1.48	339	4136	[[14, 339], [114, 4136]]	0.174617
Bin10_450-499	9	107	353	4250	2.54958	2.51765	1.01	344	4143	[[9, 344], [107, 4143]]	0.861036
G-quadruplex-forming_repeats_Bin0	2	6	353	4250	0.566572	0.141176	4.01	351	4244	[[2, 351], [6, 4244]]	0.120722			6.79887	8.65882
Bin1_1-49	3	30	353	4250	0.849858	0.705882	1.2	350	4220	[[3, 350], [30, 4220]]	0.737603
Bin2_50-99	3	47	353	4250	0.849858	1.10588	0.77	350	4203	[[3, 350], [47, 4203]]	1
Bin3_100-149	8	44	353	4250	2.26629	1.03529	2.19	345	4206	[[8, 345], [44, 4206]]	0.0578838
Bin4_150-199	1	38	353	4250	0.283286	0.894118	0.32	352	4212	[[1, 352], [38, 4212]]	0.362956
Bin5_200-249	0	36	353	4250	0	0.847059	0	353	4214	[[0, 353], [36, 4214]]	0.109411
Bin6_250-299	0	28	353	4250	0	0.658824	0	353	4222	[[0, 353], [28, 4222]]	0.269386
Bin7_300-349	0	33	353	4250	0	0.776471	0	353	4217	[[0, 353], [33, 4217]]	0.175261
Bin8_350-399	1	38	353	4250	0.283286	0.894118	0.32	352	4212	[[1, 352], [38, 4212]]	0.362956
Bin9_400-449	4	37	353	4250	1.13314	0.870588	1.3	349	4213	[[4, 349], [37, 4213]]	0.552263
Bin10_450-499	2	31	353	4250	0.566572	0.729412	0.78	351	4219	[[2, 351], [31, 4219]]	1
Inverted_repeats_Bin0	19	217	353	4250	5.38244	5.10588	1.05	334	4033	[[19, 334], [217, 4033]]	0.801503			89.2351	87.5529
Bin1_1-49	68	772	353	4250	19.2635	18.1647	1.06	285	3478	[[68, 285], [772, 3478]]	0.61571
Bin2_50-99	58	616	353	4250	16.4306	14.4941	1.13	295	3634	[[58, 295], [616, 3634]]	0.3095
Bin3_100-149	42	473	353	4250	11.898	11.1294	1.07	311	3777	[[42, 311], [473, 3777]]	0.660331
Bin4_150-199	33	399	353	4250	9.34844	9.38824	1	320	3851	[[33, 320], [399, 3851]]	1
Bin5_200-249	31	306	353	4250	8.78187	7.2	1.22	322	3944	[[31, 322], [306, 3944]]	0.286673
Bin6_250-299	19	291	353	4250	5.38244	6.84706	0.79	334	3959	[[19, 334], [291, 3959]]	0.321379
Bin7_300-349	18	209	353	4250	5.09915	4.91765	1.04	335	4041	[[18, 335], [209, 4041]]	0.897954
Bin8_350-399	12	162	353	4250	3.39943	3.81176	0.89	341	4088	[[12, 341], [162, 4088]]	0.884128
Bin9_400-449	10	145	353	4250	2.83286	3.41176	0.83	343	4105	[[10, 343], [145, 4105]]	0.647235
Bin10_450-499	5	131	353	4250	1.41643	3.08235	0.46	348	4119	[[5, 348], [131, 4119]]	0.0988073
Mirror_repeats_Bin0	10	100	353	4250	2.83286	2.35294	1.2	343	4150	[[10, 343], [100, 4150]]	0.583976			43.9093	38.8706
Bin1_1-49	26	197	353	4250	7.36544	4.63529	1.59	327	4053	[[26, 327], [197, 4053]]	0.0276623	*
Bin2_50-99	20	175	353	4250	5.66572	4.11765	1.38	333	4075	[[20, 333], [175, 4075]]	0.168306
Bin3_100-149	12	182	353	4250	3.39943	4.28235	0.79	341	4068	[[12, 341], [182, 4068]]	0.492413
Bin4_150-199	12	159	353	4250	3.39943	3.74118	0.91	341	4091	[[12, 341], [159, 4091]]	0.88353
Bin5_200-249	12	164	353	4250	3.39943	3.85882	0.88	341	4086	[[12, 341], [164, 4086]]	0.773253
Bin6_250-299	12	166	353	4250	3.39943	3.90588	0.87	341	4084	[[12, 341], [166, 4084]]	0.773583
Bin7_300-349	13	129	353	4250	3.68272	3.03529	1.21	340	4121	[[13, 340], [129, 4121]]	0.519533
Bin8_350-399	11	111	353	4250	3.11615	2.61176	1.19	342	4139	[[11, 342], [111, 4139]]	0.602803
Bin9_400-449	18	144	353	4250	5.09915	3.38824	1.5	335	4106	[[18, 335], [144, 4106]]	0.097877
Bin10_450-499	9	125	353	4250	2.54958	2.94118	0.87	344	4125	[[9, 344], [125, 4125]]	0.868614
Short_Tandem_repeats_Bin0	10	55	353	4250	2.83286	1.29412	2.19	343	4195	[[10, 343], [55, 4195]]	0.0302203	*		65.4391	56.9412
Bin1_1-49	31	330	353	4250	8.78187	7.76471	1.13	322	3920	[[31, 322], [330, 3920]]	0.471466
Bin2_50-99	40	300	353	4250	11.3314	7.05882	1.61	313	3950	[[40, 313], [300, 3950]]	0.00557091	**
Bin3_100-149	26	313	353	4250	7.36544	7.36471	1	327	3937	[[26, 327], [313, 3937]]	1
Bin4_150-199	26	250	353	4250	7.36544	5.88235	1.25	327	4000	[[26, 327], [250, 4000]]	0.244591
Bin5_200-249	27	229	353	4250	7.64873	5.38824	1.42	326	4021	[[27, 326], [229, 4021]]	0.0891724
Bin6_250-299	20	210	353	4250	5.66572	4.94118	1.15	333	4040	[[20, 333], [210, 4040]]	0.525052
Bin7_300-349	17	207	353	4250	4.81586	4.87059	0.99	336	4043	[[17, 336], [207, 4043]]	1
Bin8_350-399	9	181	353	4250	2.54958	4.25882	0.6	344	4069	[[9, 344], [181, 4069]]	0.161482
Bin9_400-449	13	193	353	4250	3.68272	4.54118	0.81	340	4057	[[13, 340], [193, 4057]]	0.590909
Bin10_450-499	12	152	353	4250	3.39943	3.57647	0.95	341	4098	[[12, 341], [152, 4098]]	1
Slipped_motifs_Bin0	0	19	353	4250	0	0.447059	0	353	4231	[[0, 353], [19, 4231]]	0.393414			8.78187	8.89412
Bin1_1-49	6	48	353	4250	1.69972	1.12941	1.5	347	4202	[[6, 347], [48, 4202]]	0.303295
Bin2_50-99	2	46	353	4250	0.566572	1.08235	0.52	351	4204	[[2, 351], [46, 4204]]	0.58186
Bin3_100-149	1	42	353	4250	0.283286	0.988235	0.29	352	4208	[[1, 352], [42, 4208]]	0.254202
Bin4_150-199	2	26	353	4250	0.566572	0.611765	0.93	351	4224	[[2, 351], [26, 4224]]	1
Bin5_200-249	2	33	353	4250	0.566572	0.776471	0.73	351	4217	[[2, 351], [33, 4217]]	1
Bin6_250-299	5	30	353	4250	1.41643	0.705882	2.01	348	4220	[[5, 348], [30, 4220]]	0.186614
Bin7_300-349	3	34	353	4250	0.849858	0.8	1.06	350	4216	[[3, 350], [34, 4216]]	0.759605
Bin8_350-399	1	27	353	4250	0.283286	0.635294	0.45	352	4223	[[1, 352], [27, 4223]]	0.719952
Bin9_400-449	4	43	353	4250	1.13314	1.01176	1.12	349	4207	[[4, 349], [43, 4207]]	0.780686
Bin10_450-499	5	30	353	4250	1.41643	0.705882	2.01	348	4220	[[5, 348], [30, 4220]]	0.186614
Triplex_motifs_Bin0	1	4	353	4250	0.283286	0.0941176	3.01	352	4246	[[1, 352], [4, 4246]]	0.329094			1.983	2.72941
Bin1_1-49	0	13	353	4250	0	0.305882	0	353	4237	[[0, 353], [13, 4237]]	0.616762
Bin2_50-99	0	13	353	4250	0	0.305882	0	353	4237	[[0, 353], [13, 4237]]	0.616762
Bin3_100-149	0	14	353	4250	0	0.329412	0	353	4236	[[0, 353], [14, 4236]]	0.618933
Bin4_150-199	1	11	353	4250	0.283286	0.258824	1.09	352	4239	[[1, 352], [11, 4239]]	0.616595
Bin5_200-249	0	14	353	4250	0	0.329412	0	353	4236	[[0, 353], [14, 4236]]	0.618933
Bin6_250-299	1	9	353	4250	0.283286	0.211765	1.34	352	4241	[[1, 352], [9, 4241]]	0.550089
Bin7_300-349	1	13	353	4250	0.283286	0.305882	0.93	352	4237	[[1, 352], [13, 4237]]	1
Bin8_350-399	0	8	353	4250	0	0.188235	0	353	4242	[[0, 353], [8, 4242]]	1
Bin9_400-449	2	10	353	4250	0.566572	0.235294	2.41	351	4240	[[2, 351], [10, 4240]]	0.233462
Bin10_450-499	1	7	353	4250	0.283286	0.164706	1.72	352	4243	[[1, 352], [7, 4243]]	0.472085
Z-DNA_motifs_Bin0	2	10	353	4250	0.566572	0.235294	2.41	351	4240	[[2, 351], [10, 4240]]	0.233462			9.34844	10.6353
Bin1_1-49	0	54	353	4250	0	1.27059	0	353	4196	[[0, 353], [54, 4196]]	0.0201317	*
Bin2_50-99	7	42	353	4250	1.983	0.988235	2.01	346	4208	[[7, 346], [42, 4208]]	0.0973176
Bin3_100-149	2	48	353	4250	0.566572	1.12941	0.5	351	4202	[[2, 351], [48, 4202]]	0.587413
Bin4_150-199	2	51	353	4250	0.566572	1.2	0.47	351	4199	[[2, 351], [51, 4199]]	0.433499
Bin5_200-249	3	42	353	4250	0.849858	0.988235	0.86	350	4208	[[3, 350], [42, 4208]]	1
Bin6_250-299	2	42	353	4250	0.566572	0.988235	0.57	351	4208	[[2, 351], [42, 4208]]	0.772352
Bin7_300-349	2	39	353	4250	0.566572	0.917647	0.62	351	4211	[[2, 351], [39, 4211]]	0.767177
Bin8_350-399	3	36	353	4250	0.849858	0.847059	1	350	4214	[[3, 350], [36, 4214]]	1
Bin9_400-449	2	46	353	4250	0.566572	1.08235	0.52	351	4204	[[2, 351], [46, 4204]]	0.58186
Bin10_450-499	8	42	353	4250	2.26629	0.988235	2.29	345	4208	[[8, 345], [42, 4208]]	0.0526933

## Sheet: SubtypeB_stats
Features	invivo (x)	Random (r)	invivototal	Randomtotal	x%	r%	fold	x_diff	r_diff	Table1	fisher	sig_rank	%x sum	%r sum
A_Phased_motifs_Bin0	57	777	22372	223718	0.254783	0.347312	0.73	22315	222941	[[57, 22315], [777, 222941]]	0.0217572	*	12.0284	12.3745
Bin1_1-49	283	2872	22372	223718	1.26497	1.28376	0.99	22089	220846	[[283, 22089], [2872, 220846]]	0.851645
Bin2_50-99	274	2869	22372	223718	1.22475	1.28242	0.96	22098	220849	[[274, 22098], [2869, 220849]]	0.492056
Bin3_100-149	262	2757	22372	223718	1.17111	1.23236	0.95	22110	220961	[[262, 22110], [2757, 220961]]	0.444649
Bin4_150-199	290	2841	22372	223718	1.29626	1.2699	1.02	22082	220877	[[290, 22082], [2841, 220877]]	0.730751
Bin5_200-249	274	2724	22372	223718	1.22475	1.2176	1.01	22098	220994	[[274, 22098], [2724, 220994]]	0.923605
Bin6_250-299	256	2624	22372	223718	1.14429	1.17291	0.98	22116	221094	[[256, 22116], [2624, 221094]]	0.744375
Bin7_300-349	258	2618	22372	223718	1.15323	1.17022	0.99	22114	221100	[[258, 22114], [2618, 221100]]	0.844849
Bin8_350-399	238	2543	22372	223718	1.06383	1.1367	0.94	22134	221175	[[238, 22134], [2543, 221175]]	0.336196
Bin9_400-449	234	2526	22372	223718	1.04595	1.1291	0.93	22138	221192	[[234, 22138], [2526, 221192]]	0.271884
Bin10_450-499	265	2533	22372	223718	1.18452	1.13223	1.05	22107	221185	[[265, 22107], [2533, 221185]]	0.4873
Cruciform_motifs_Bin0	18	264	22372	223718	0.0804577	0.118006	0.68	22354	223454	[[18, 22354], [264, 223454]]	0.120246		4.07205	3.60633
Bin1_1-49	61	850	22372	223718	0.272662	0.379943	0.72	22311	222868	[[61, 22311], [850, 222868]]	0.0109396	*
Bin2_50-99	92	805	22372	223718	0.411228	0.359828	1.14	22280	222913	[[92, 22280], [805, 222913]]	0.221721
Bin3_100-149	102	833	22372	223718	0.455927	0.372344	1.22	22270	222885	[[102, 22270], [833, 222885]]	0.0596844
Bin4_150-199	89	799	22372	223718	0.397819	0.357146	1.11	22283	222919	[[89, 22283], [799, 222919]]	0.320483
Bin5_200-249	90	763	22372	223718	0.402289	0.341054	1.18	22282	222955	[[90, 22282], [763, 222955]]	0.135942
Bin6_250-299	80	772	22372	223718	0.35759	0.345077	1.04	22292	222946	[[80, 22292], [772, 222946]]	0.765209
Bin7_300-349	95	752	22372	223718	0.424638	0.336137	1.26	22277	222966	[[95, 22277], [752, 222966]]	0.0358777	*
Bin8_350-399	101	696	22372	223718	0.451457	0.311106	1.45	22271	223022	[[101, 22271], [696, 223022]]	0.000826063	***
Bin9_400-449	88	788	22372	223718	0.393349	0.352229	1.12	22284	222930	[[88, 22284], [788, 222930]]	0.316959
Bin10_450-499	95	746	22372	223718	0.424638	0.333456	1.27	22277	222972	[[95, 22277], [746, 222972]]	0.0303013	*
Direct_repeats_Bin0	251	3181	22372	223718	1.12194	1.42188	0.79	22121	220537	[[251, 22121], [3181, 220537]]	0.000206567	***	34.722	28.5408
Bin1_1-49	861	7294	22372	223718	3.84856	3.26035	1.18	21511	216424	[[861, 21511], [7294, 216424]]	4.51977e-06	****
Bin2_50-99	884	6929	22372	223718	3.95137	3.0972	1.28	21488	216789	[[884, 21488], [6929, 216789]]	1.73155e-11	****
Bin3_100-149	791	6649	22372	223718	3.53567	2.97205	1.19	21581	217069	[[791, 21581], [6649, 217069]]	4.44551e-06	****
Bin4_150-199	767	6501	22372	223718	3.42839	2.90589	1.18	21605	217217	[[767, 21605], [6501, 217217]]	1.63372e-05	****
Bin5_200-249	930	6142	22372	223718	4.15698	2.74542	1.51	21442	217576	[[930, 21442], [6142, 217576]]	4.39071e-30	****
Bin6_250-299	695	5891	22372	223718	3.10656	2.63323	1.18	21677	217827	[[695, 21677], [5891, 217827]]	4.37871e-05	****
Bin7_300-349	691	5615	22372	223718	3.08868	2.50986	1.23	21681	218103	[[691, 21681], [5615, 218103]]	3.66817e-07	****
Bin8_350-399	666	5491	22372	223718	2.97694	2.45443	1.21	21706	218227	[[666, 21706], [5491, 218227]]	3.31412e-06	****
Bin9_400-449	620	5137	22372	223718	2.77132	2.29619	1.21	21752	218581	[[620, 21752], [5137, 218581]]	1.15351e-05	****
Bin10_450-499	612	5021	22372	223718	2.73556	2.24434	1.22	21760	218697	[[612, 21760], [5021, 218697]]	4.77682e-06	****
G-quadruplex-forming_repeats_Bin0	90	763	22372	223718	0.402289	0.341054	1.18	22282	222955	[[90, 22282], [763, 222955]]	0.135942		7.18756	9.36402
Bin1_1-49	134	2465	22372	223718	0.598963	1.10183	0.54	22238	221253	[[134, 22238], [2465, 221253]]	4.63181e-14	****
Bin2_50-99	188	2283	22372	223718	0.840336	1.02048	0.82	22184	221435	[[188, 22184], [2283, 221435]]	0.00922944	**
Bin3_100-149	152	2194	22372	223718	0.679421	0.980699	0.69	22220	221524	[[152, 22220], [2194, 221524]]	4.42161e-06	****
Bin4_150-199	156	2087	22372	223718	0.6973	0.932871	0.75	22216	221631	[[156, 22216], [2087, 221631]]	0.000294583	***
Bin5_200-249	165	2006	22372	223718	0.737529	0.896665	0.82	22207	221712	[[165, 22207], [2006, 221712]]	0.0147425	*
Bin6_250-299	158	1964	22372	223718	0.70624	0.877891	0.8	22214	221754	[[158, 22214], [1964, 221754]]	0.00788733	**
Bin7_300-349	148	1930	22372	223718	0.661541	0.862693	0.77	22224	221788	[[148, 22224], [1930, 221788]]	0.00145244	**
Bin8_350-399	152	1732	22372	223718	0.679421	0.774189	0.88	22220	221986	[[152, 22220], [1732, 221986]]	0.126295
Bin9_400-449	120	1769	22372	223718	0.536385	0.790728	0.68	22252	221949	[[120, 22252], [1769, 221949]]	1.64992e-05	****
Bin10_450-499	145	1756	22372	223718	0.648132	0.784917	0.83	22227	221962	[[145, 22227], [1756, 221962]]	0.0248836	*
Inverted_repeats_Bin0	1031	10139	22372	223718	4.60844	4.53204	1.02	21341	213579	[[1031, 21341], [10139, 213579]]	0.601562		87.9671	80.6846
Bin1_1-49	3864	36418	22372	223718	17.2716	16.2785	1.06	18508	187300	[[3864, 18508], [36418, 187300]]	0.000144596	***
Bin2_50-99	3189	29773	22372	223718	14.2544	13.3083	1.07	19183	193945	[[3189, 19183], [29773, 193945]]	8.4018e-05	****
Bin3_100-149	2647	24127	22372	223718	11.8318	10.7846	1.1	19725	199591	[[2647, 19725], [24127, 199591]]	2.12531e-06	****
Bin4_150-199	2114	19590	22372	223718	9.44931	8.75656	1.08	20258	204128	[[2114, 20258], [19590, 204128]]	0.000560883	***
Bin5_200-249	1864	15830	22372	223718	8.33184	7.07587	1.18	20508	207888	[[1864, 20508], [15830, 207888]]	1.12169e-11	****
Bin6_250-299	1480	12848	22372	223718	6.61541	5.74294	1.15	20892	210870	[[1480, 20892], [12848, 210870]]	1.72222e-07	****
Bin7_300-349	1177	10507	22372	223718	5.26104	4.69654	1.12	21195	213211	[[1177, 21195], [10507, 213211]]	0.000193773	***
Bin8_350-399	941	8611	22372	223718	4.20615	3.84904	1.09	21431	215107	[[941, 21431], [8611, 215107]]	0.00894619	**
Bin9_400-449	754	6868	22372	223718	3.37028	3.06994	1.1	21618	216850	[[754, 21618], [6868, 216850]]	0.0143205	*
Bin10_450-499	619	5795	22372	223718	2.76685	2.59031	1.07	21753	217923	[[619, 21753], [5795, 217923]]	0.118138
Mirror_repeats_Bin0	493	5809	22372	223718	2.20365	2.59657	0.85	21879	217909	[[493, 21879], [5809, 217909]]	0.00032184	***	44.6585	36.6014
Bin1_1-49	1120	9446	22372	223718	5.00626	4.22228	1.19	21252	214272	[[1120, 21252], [9446, 214272]]	6.69442e-08	****
Bin2_50-99	1193	9103	22372	223718	5.33256	4.06896	1.31	21179	214615	[[1193, 21179], [9103, 214615]]	3.91407e-18	****
Bin3_100-149	1058	8538	22372	223718	4.72913	3.81641	1.24	21314	215180	[[1058, 21314], [8538, 215180]]	5.99461e-11	****
Bin4_150-199	1046	8171	22372	223718	4.67549	3.65237	1.28	21326	215547	[[1046, 21326], [8171, 215547]]	1.0656e-13	****
Bin5_200-249	1112	7708	22372	223718	4.9705	3.44541	1.44	21260	216010	[[1112, 21260], [7708, 216010]]	7.91222e-29	****
Bin6_250-299	937	7287	22372	223718	4.18827	3.25723	1.29	21435	216431	[[937, 21435], [7287, 216431]]	8.75647e-13	****
Bin7_300-349	855	7003	22372	223718	3.82174	3.13028	1.22	21517	216715	[[855, 21517], [7003, 216715]]	4.55018e-08	****
Bin8_350-399	785	6538	22372	223718	3.50885	2.92243	1.2	21587	217180	[[785, 21587], [6538, 217180]]	1.50453e-06	****
Bin9_400-449	702	6327	22372	223718	3.13785	2.82811	1.11	21670	217391	[[702, 21670], [6327, 217391]]	0.00903754	**
Bin10_450-499	690	5954	22372	223718	3.08421	2.66139	1.16	21682	217764	[[690, 21682], [5954, 217764]]	0.000255075	***
Short_Tandem_repeats_Bin0	302	3683	22372	223718	1.3499	1.64627	0.82	22070	220035	[[302, 22070], [3683, 220035]]	0.000695842	***	67.589	53.7784
Bin1_1-49	2306	17278	22372	223718	10.3075	7.72312	1.33	20066	206440	[[2306, 20066], [17278, 206440]]	2.10091e-39	****
Bin2_50-99	2214	15732	22372	223718	9.8963	7.03207	1.41	20158	207986	[[2214, 20158], [15732, 207986]]	4.35579e-51	****
Bin3_100-149	1863	14190	22372	223718	8.32737	6.34281	1.31	20509	209528	[[1863, 20509], [14190, 209528]]	1.87411e-28	****
Bin4_150-199	1695	13015	22372	223718	7.57643	5.81759	1.3	20677	210703	[[1695, 20677], [13015, 210703]]	1.61658e-24	****
Bin5_200-249	1779	11741	22372	223718	7.9519	5.24812	1.52	20593	211977	[[1779, 20593], [11741, 211977]]	9.27164e-58	****
Bin6_250-299	1258	10835	22372	223718	5.6231	4.84315	1.16	21114	212883	[[1258, 21114], [10835, 212883]]	4.49807e-07	****
Bin7_300-349	1082	9771	22372	223718	4.8364	4.36755	1.11	21290	213947	[[1082, 21290], [9771, 213947]]	0.00132272	**
Bin8_350-399	999	8946	22372	223718	4.4654	3.99878	1.12	21373	214772	[[999, 21373], [8946, 214772]]	0.00086774	***
Bin9_400-449	884	7875	22372	223718	3.95137	3.52006	1.12	21488	215843	[[884, 21488], [7875, 215843]]	0.00105802	**
Bin10_450-499	739	7246	22372	223718	3.30324	3.2389	1.02	21633	216472	[[739, 21633], [7246, 216472]]	0.6069
Slipped_motifs_Bin0	63	782	22372	223718	0.281602	0.349547	0.81	22309	222936	[[63, 22309], [782, 222936]]	0.105292		9.78902	8.68236
Bin1_1-49	224	2050	22372	223718	1.00125	0.916332	1.09	22148	221668	[[224, 22148], [2050, 221668]]	0.21265
Bin2_50-99	207	1950	22372	223718	0.925264	0.871633	1.06	22165	221768	[[207, 22165], [1950, 221768]]	0.407903
Bin3_100-149	204	1963	22372	223718	0.911854	0.877444	1.04	22168	221755	[[204, 22168], [1963, 221755]]	0.599227
Bin4_150-199	217	1931	22372	223718	0.969962	0.86314	1.12	22155	221787	[[217, 22155], [1931, 221787]]	0.104945
Bin5_200-249	251	1902	22372	223718	1.12194	0.850177	1.32	22121	221816	[[251, 22121], [1902, 221816]]	6.39628e-05	****
Bin6_250-299	210	1815	22372	223718	0.938673	0.811289	1.16	22162	221903	[[210, 22162], [1815, 221903]]	0.0476647	*
Bin7_300-349	202	1770	22372	223718	0.902914	0.791175	1.14	22170	221948	[[202, 22170], [1770, 221948]]	0.0766988
Bin8_350-399	219	1775	22372	223718	0.978902	0.79341	1.23	22153	221943	[[219, 22153], [1775, 221943]]	0.00379122	**
Bin9_400-449	193	1779	22372	223718	0.862685	0.795198	1.08	22179	221939	[[193, 22179], [1779, 221939]]	0.28816
Bin10_450-499	200	1707	22372	223718	0.893975	0.763014	1.17	22172	222011	[[200, 22172], [1707, 222011]]	0.0374649	*
Triplex_motifs_Bin0	19	261	22372	223718	0.0849276	0.116665	0.73	22353	223457	[[19, 22353], [261, 223457]]	0.211151		2.40032	2.5103
Bin1_1-49	52	596	22372	223718	0.232433	0.266407	0.87	22320	223122	[[52, 22320], [596, 223122]]	0.373935
Bin2_50-99	51	542	22372	223718	0.227964	0.242269	0.94	22321	223176	[[51, 22321], [542, 223176]]	0.721044
Bin3_100-149	36	525	22372	223718	0.160915	0.23467	0.69	22336	223193	[[36, 22336], [525, 223193]]	0.0270937	*
Bin4_150-199	66	527	22372	223718	0.295012	0.235564	1.25	22306	223191	[[66, 22306], [527, 223191]]	0.0860272
Bin5_200-249	62	549	22372	223718	0.277132	0.245398	1.13	22310	223169	[[62, 22310], [549, 223169]]	0.359458
Bin6_250-299	51	529	22372	223718	0.227964	0.236458	0.96	22321	223189	[[51, 22321], [529, 223189]]	0.884943
Bin7_300-349	53	532	22372	223718	0.236903	0.237799	1	22319	223186	[[53, 22319], [532, 223186]]	1
Bin8_350-399	58	505	22372	223718	0.259253	0.225731	1.15	22314	223213	[[58, 22314], [505, 223213]]	0.304467
Bin9_400-449	37	521	22372	223718	0.165385	0.232882	0.71	22335	223197	[[37, 22335], [521, 223197]]	0.0460735	*
Bin10_450-499	52	529	22372	223718	0.232433	0.236458	0.98	22320	223189	[[52, 22320], [529, 223189]]	1
Z-DNA_motifs_Bin0	31	532	22372	223718	0.138566	0.237799	0.58	22341	223186	[[31, 22341], [532, 223186]]	0.0020026	**	9.44484	9.82889
Bin1_1-49	214	2416	22372	223718	0.956553	1.07993	0.89	22158	221302	[[214, 22158], [2416, 221302]]	0.0882146
Bin2_50-99	217	2255	22372	223718	0.969962	1.00797	0.96	22155	221463	[[217, 22155], [2255, 221463]]	0.622496
Bin3_100-149	215	2137	22372	223718	0.961023	0.95522	1.01	22157	221581	[[215, 22157], [2137, 221581]]	0.91393
Bin4_150-199	211	2211	22372	223718	0.943143	0.988298	0.95	22161	221507	[[211, 22161], [2211, 221507]]	0.54592
Bin5_200-249	226	2118	22372	223718	1.01019	0.946728	1.07	22146	221600	[[226, 22146], [2118, 221600]]	0.347955
Bin6_250-299	211	2152	22372	223718	0.943143	0.961925	0.98	22161	221566	[[211, 22161], [2152, 221566]]	0.829173
Bin7_300-349	213	2033	22372	223718	0.952083	0.908733	1.05	22159	221685	[[213, 22159], [2033, 221685]]	0.506943
Bin8_350-399	185	2129	22372	223718	0.826927	0.951644	0.87	22187	221589	[[185, 22187], [2129, 221589]]	0.0691753
Bin9_400-449	189	2062	22372	223718	0.844806	0.921696	0.92	22183	221656	[[189, 22183], [2062, 221656]]	0.26908
Bin10_450-499	201	1944	22372	223718	0.898444	0.868951	1.03	22171	221774	[[201, 22171], [1944, 221774]]	0.650748

## Sheet: SubtypeC_stats
Features	Test	Random	Testtotal	Randomtotal	x%	r%	fold	x_diff	r_diff	Table1	fisher	sig_rank		x%sum	r%sum
A_Phased_motifs_Bin0	2	23	373	4773	0.536193	0.481877	1.11	371	4750	[[2, 371], [23, 4750]]	0.702078			18.4987	14.3306
Bin1_1-49	6	70	373	4773	1.60858	1.46658	1.1	367	4703	[[6, 367], [70, 4703]]	0.822008
Bin2_50-99	8	66	373	4773	2.14477	1.38278	1.55	365	4707	[[8, 365], [66, 4707]]	0.252378
Bin3_100-149	7	71	373	4773	1.87668	1.48753	1.26	366	4702	[[7, 366], [71, 4702]]	0.507905
Bin4_150-199	6	69	373	4773	1.60858	1.44563	1.11	367	4704	[[6, 367], [69, 4704]]	0.820707
Bin5_200-249	10	67	373	4773	2.68097	1.40373	1.91	363	4706	[[10, 363], [67, 4706]]	0.0705545
Bin6_250-299	12	61	373	4773	3.21716	1.27802	2.52	361	4712	[[12, 361], [61, 4712]]	0.00569187	**
Bin7_300-349	2	60	373	4773	0.536193	1.25707	0.43	371	4713	[[2, 371], [60, 4713]]	0.321685
Bin8_350-399	7	70	373	4773	1.87668	1.46658	1.28	366	4703	[[7, 366], [70, 4703]]	0.503621
Bin9_400-449	1	63	373	4773	0.268097	1.31992	0.2	372	4710	[[1, 372], [63, 4710]]	0.0873206
Bin10_450-499	8	64	373	4773	2.14477	1.34088	1.6	365	4709	[[8, 365], [64, 4709]]	0.245064
Cruciform_motifs_Bin0	0	9	373	4773	0	0.188561	0	373	4764	[[0, 373], [9, 4764]]	1			6.16622	3.41504
Bin1_1-49	2	15	373	4773	0.536193	0.314268	1.71	371	4758	[[2, 371], [15, 4758]]	0.352141
Bin2_50-99	2	12	373	4773	0.536193	0.251414	2.13	371	4761	[[2, 371], [12, 4761]]	0.269681
Bin3_100-149	5	15	373	4773	1.34048	0.314268	4.27	368	4758	[[5, 368], [15, 4758]]	0.0121676	*
Bin4_150-199	3	16	373	4773	0.80429	0.335219	2.4	370	4757	[[3, 370], [16, 4757]]	0.154842
Bin5_200-249	3	12	373	4773	0.80429	0.251414	3.2	370	4761	[[3, 370], [12, 4761]]	0.0896692
Bin6_250-299	1	14	373	4773	0.268097	0.293317	0.91	372	4759	[[1, 372], [14, 4759]]	1
Bin7_300-349	5	16	373	4773	1.34048	0.335219	4	368	4757	[[5, 368], [16, 4757]]	0.0150434	*
Bin8_350-399	1	16	373	4773	0.268097	0.335219	0.8	372	4757	[[1, 372], [16, 4757]]	1
Bin9_400-449	1	16	373	4773	0.268097	0.335219	0.8	372	4757	[[1, 372], [16, 4757]]	1
Bin10_450-499	0	22	373	4773	0	0.460926	0	373	4751	[[0, 373], [22, 4751]]	0.40117
Direct_repeats_Bin0	2	55	373	4773	0.536193	1.15232	0.47	371	4718	[[2, 371], [55, 4718]]	0.436403			38.0697	29.4574
Bin1_1-49	17	150	373	4773	4.55764	3.14268	1.45	356	4623	[[17, 356], [150, 4623]]	0.169131
Bin2_50-99	13	149	373	4773	3.48525	3.12173	1.12	360	4624	[[13, 360], [149, 4624]]	0.644731
Bin3_100-149	10	133	373	4773	2.68097	2.78651	0.96	363	4640	[[10, 363], [133, 4640]]	1
Bin4_150-199	13	150	373	4773	3.48525	3.14268	1.11	360	4623	[[13, 360], [150, 4623]]	0.646629
Bin5_200-249	18	126	373	4773	4.82574	2.63985	1.83	355	4647	[[18, 355], [126, 4647]]	0.0210065	*
Bin6_250-299	17	137	373	4773	4.55764	2.87031	1.59	356	4636	[[17, 356], [137, 4636]]	0.0800875
Bin7_300-349	16	135	373	4773	4.28954	2.82841	1.52	357	4638	[[16, 357], [135, 4638]]	0.110651
Bin8_350-399	13	139	373	4773	3.48525	2.91221	1.2	360	4634	[[13, 360], [139, 4634]]	0.52369
Bin9_400-449	12	116	373	4773	3.21716	2.43034	1.32	361	4657	[[12, 361], [116, 4657]]	0.384717
Bin10_450-499	11	116	373	4773	2.94906	2.43034	1.21	362	4657	[[11, 362], [116, 4657]]	0.48871
G-quadruplex-forming_repeats_Bin0	0	12	373	4773	0	0.251414	0	373	4761	[[0, 373], [12, 4761]]	1			5.63003	8.46428
Bin1_1-49	2	53	373	4773	0.536193	1.11041	0.48	371	4720	[[2, 371], [53, 4720]]	0.433301
Bin2_50-99	1	47	373	4773	0.268097	0.984706	0.27	372	4726	[[1, 372], [47, 4726]]	0.258127
Bin3_100-149	6	33	373	4773	1.60858	0.691389	2.33	367	4740	[[6, 367], [33, 4740]]	0.0594715
Bin4_150-199	2	32	373	4773	0.536193	0.670438	0.8	371	4741	[[2, 371], [32, 4741]]	1
Bin5_200-249	1	31	373	4773	0.268097	0.649487	0.41	372	4742	[[1, 372], [31, 4742]]	0.726645
Bin6_250-299	1	38	373	4773	0.268097	0.796145	0.34	372	4735	[[1, 372], [38, 4735]]	0.362664
Bin7_300-349	1	34	373	4773	0.268097	0.71234	0.38	372	4739	[[1, 372], [34, 4739]]	0.513239
Bin8_350-399	2	45	373	4773	0.536193	0.942803	0.57	371	4728	[[2, 371], [45, 4728]]	0.579201
Bin9_400-449	2	48	373	4773	0.536193	1.00566	0.53	371	4725	[[2, 371], [48, 4725]]	0.581339
Bin10_450-499	3	31	373	4773	0.80429	0.649487	1.24	370	4742	[[3, 370], [31, 4742]]	0.734059
Inverted_repeats_Bin0	17	226	373	4773	4.55764	4.73497	0.96	356	4547	[[17, 356], [226, 4547]]	1			83.378	87.4921
Bin1_1-49	62	815	373	4773	16.622	17.0752	0.97	311	3958	[[62, 311], [815, 3958]]	0.88632
Bin2_50-99	42	717	373	4773	11.2601	15.022	0.75	331	4056	[[42, 331], [717, 4056]]	0.0487	*
Bin3_100-149	49	554	373	4773	13.1367	11.607	1.13	324	4219	[[49, 324], [554, 4219]]	0.358874
Bin4_150-199	29	487	373	4773	7.7748	10.2032	0.76	344	4286	[[29, 344], [487, 4286]]	0.151617
Bin5_200-249	29	353	373	4773	7.7748	7.39577	1.05	344	4420	[[29, 344], [353, 4420]]	0.758551
Bin6_250-299	19	296	373	4773	5.09383	6.20155	0.82	354	4477	[[19, 354], [296, 4477]]	0.433887
Bin7_300-349	26	248	373	4773	6.97051	5.19589	1.34	347	4525	[[26, 347], [248, 4525]]	0.149726
Bin8_350-399	13	195	373	4773	3.48525	4.08548	0.85	360	4578	[[13, 360], [195, 4578]]	0.682136
Bin9_400-449	16	168	373	4773	4.28954	3.5198	1.22	357	4605	[[16, 357], [168, 4605]]	0.46714
Bin10_450-499	9	117	373	4773	2.41287	2.45129	0.98	364	4656	[[9, 364], [117, 4656]]	1
Mirror_repeats_Bin0	4	113	373	4773	1.07239	2.36748	0.45	369	4660	[[4, 369], [113, 4660]]	0.145195			40.4826	39.5139
Bin1_1-49	19	213	373	4773	5.09383	4.4626	1.14	354	4560	[[19, 354], [213, 4560]]	0.518962
Bin2_50-99	20	207	373	4773	5.36193	4.3369	1.24	353	4566	[[20, 353], [207, 4566]]	0.358076
Bin3_100-149	15	185	373	4773	4.02145	3.87597	1.04	358	4588	[[15, 358], [185, 4588]]	0.889045
Bin4_150-199	13	193	373	4773	3.48525	4.04358	0.86	360	4580	[[13, 360], [193, 4580]]	0.681949
Bin5_200-249	16	181	373	4773	4.28954	3.79216	1.13	357	4592	[[16, 357], [181, 4592]]	0.576405
Bin6_250-299	12	163	373	4773	3.21716	3.41504	0.94	361	4610	[[12, 361], [163, 4610]]	1
Bin7_300-349	17	178	373	4773	4.55764	3.72931	1.22	356	4595	[[17, 356], [178, 4595]]	0.3982
Bin8_350-399	11	179	373	4773	2.94906	3.75026	0.79	362	4594	[[11, 362], [179, 4594]]	0.567066
Bin9_400-449	13	125	373	4773	3.48525	2.6189	1.33	360	4648	[[13, 360], [125, 4648]]	0.316034
Bin10_450-499	11	149	373	4773	2.94906	3.12173	0.94	362	4624	[[11, 362], [149, 4624]]	1
Short_Tandem_repeats_Bin0	9	65	373	4773	2.41287	1.36183	1.77	364	4708	[[9, 364], [65, 4708]]	0.110183			59.2493	57.3853
Bin1_1-49	32	383	373	4773	8.57909	8.0243	1.07	341	4390	[[32, 341], [383, 4390]]	0.69283
Bin2_50-99	28	373	373	4773	7.5067	7.81479	0.96	345	4400	[[28, 345], [373, 4400]]	0.920147
Bin3_100-149	29	321	373	4773	7.7748	6.72533	1.16	344	4452	[[29, 344], [321, 4452]]	0.453925
Bin4_150-199	23	279	373	4773	6.16622	5.84538	1.05	350	4494	[[23, 350], [279, 4494]]	0.818697
Bin5_200-249	29	293	373	4773	7.7748	6.1387	1.27	344	4480	[[29, 344], [293, 4480]]	0.220945
Bin6_250-299	14	238	373	4773	3.75335	4.98638	0.75	359	4535	[[14, 359], [238, 4535]]	0.320951
Bin7_300-349	18	225	373	4773	4.82574	4.71402	1.02	355	4548	[[18, 355], [225, 4548]]	0.899041
Bin8_350-399	17	236	373	4773	4.55764	4.94448	0.92	356	4537	[[17, 356], [236, 4537]]	0.900806
Bin9_400-449	11	168	373	4773	2.94906	3.5198	0.84	362	4605	[[11, 362], [168, 4605]]	0.660729
Bin10_450-499	11	158	373	4773	2.94906	3.31029	0.89	362	4615	[[11, 362], [158, 4615]]	0.879732
Slipped_motifs_Bin0	1	14	373	4773	0.268097	0.293317	0.91	372	4759	[[1, 372], [14, 4759]]	1			10.992	8.98806
Bin1_1-49	5	38	373	4773	1.34048	0.796145	1.68	368	4735	[[5, 368], [38, 4735]]	0.23683
Bin2_50-99	5	36	373	4773	1.34048	0.754243	1.78	368	4737	[[5, 368], [36, 4737]]	0.217806
Bin3_100-149	3	37	373	4773	0.80429	0.775194	1.04	370	4736	[[3, 370], [37, 4736]]	0.76477
Bin4_150-199	5	34	373	4773	1.34048	0.71234	1.88	368	4739	[[5, 368], [34, 4739]]	0.201196
Bin5_200-249	6	37	373	4773	1.60858	0.775194	2.08	367	4736	[[6, 367], [37, 4736]]	0.126306
Bin6_250-299	3	58	373	4773	0.80429	1.21517	0.66	370	4715	[[3, 370], [58, 4715]]	0.624196
Bin7_300-349	5	47	373	4773	1.34048	0.984706	1.36	368	4726	[[5, 368], [47, 4726]]	0.424068
Bin8_350-399	2	45	373	4773	0.536193	0.942803	0.57	371	4728	[[2, 371], [45, 4728]]	0.579201
Bin9_400-449	0	48	373	4773	0	1.00566	0	373	4725	[[0, 373], [48, 4725]]	0.047125	*
Bin10_450-499	6	35	373	4773	1.60858	0.733291	2.19	367	4738	[[6, 367], [35, 4738]]	0.117872
Triplex_motifs_Bin0	0	8	373	4773	0	0.167609	0	373	4765	[[0, 373], [8, 4765]]	1			0.536193	2.91221
Bin1_1-49	0	12	373	4773	0	0.251414	0	373	4761	[[0, 373], [12, 4761]]	1
Bin2_50-99	0	7	373	4773	0	0.146658	0	373	4766	[[0, 373], [7, 4766]]	1
Bin3_100-149	1	10	373	4773	0.268097	0.209512	1.28	372	4763	[[1, 372], [10, 4763]]	0.563308
Bin4_150-199	0	10	373	4773	0	0.209512	0	373	4763	[[0, 373], [10, 4763]]	1
Bin5_200-249	1	14	373	4773	0.268097	0.293317	0.91	372	4759	[[1, 372], [14, 4759]]	1
Bin6_250-299	0	15	373	4773	0	0.314268	0	373	4758	[[0, 373], [15, 4758]]	0.620322
Bin7_300-349	0	18	373	4773	0	0.377121	0	373	4755	[[0, 373], [18, 4755]]	0.636489
Bin8_350-399	0	22	373	4773	0	0.460926	0	373	4751	[[0, 373], [22, 4751]]	0.40117
Bin9_400-449	0	11	373	4773	0	0.230463	0	373	4762	[[0, 373], [11, 4762]]	1
Bin10_450-499	0	12	373	4773	0	0.251414	0	373	4761	[[0, 373], [12, 4761]]	1
Z-DNA_motifs_Bin0	1	12	373	4773	0.268097	0.251414	1.07	372	4761	[[1, 372], [12, 4761]]	1			7.5067	9.38613
Bin1_1-49	2	46	373	4773	0.536193	0.963754	0.56	371	4727	[[2, 371], [46, 4727]]	0.5793
Bin2_50-99	1	53	373	4773	0.268097	1.11041	0.24	372	4720	[[1, 372], [53, 4720]]	0.18152
Bin3_100-149	3	38	373	4773	0.80429	0.796145	1.01	370	4735	[[3, 370], [38, 4735]]	1
Bin4_150-199	4	44	373	4773	1.07239	0.921852	1.16	369	4729	[[4, 369], [44, 4729]]	0.776248
Bin5_200-249	4	36	373	4773	1.07239	0.754243	1.42	369	4737	[[4, 369], [36, 4737]]	0.531361
Bin6_250-299	2	37	373	4773	0.536193	0.775194	0.69	371	4736	[[2, 371], [37, 4736]]	1
Bin7_300-349	3	38	373	4773	0.80429	0.796145	1.01	370	4735	[[3, 370], [38, 4735]]	1
Bin8_350-399	2	51	373	4773	0.536193	1.06851	0.5	371	4722	[[2, 371], [51, 4722]]	0.432797
Bin9_400-449	2	44	373	4773	0.536193	0.921852	0.58	371	4729	[[2, 371], [44, 4729]]	0.771694
Bin10_450-499	4	49	373	4773	1.07239	1.02661	1.04	369	4724	[[4, 369], [49, 4724]]	0.792107

## Sheet: SubtypeD_stats
Features	Test	Random	Testtotal	Randomtotal	x%	r%	fold	x_diff	r_diff	Table1	fisher	sig_rank		x%sum	r%sum
A_Phased_motifs_Bin0	0	13	284	3184	0	0.408291	0	284	3171	[[0, 284], [13, 3171]]	0.61746			11.9718	14.8555
Bin1_1-49	5	51	284	3184	1.76056	1.60176	1.1	279	3133	[[5, 279], [51, 3133]]	0.80444
Bin2_50-99	3	50	284	3184	1.05634	1.57035	0.67	281	3134	[[3, 281], [50, 3134]]	0.798454
Bin3_100-149	7	60	284	3184	2.46479	1.88442	1.31	277	3124	[[7, 277], [60, 3124]]	0.495816
Bin4_150-199	0	44	284	3184	0	1.38191	0	284	3140	[[0, 284], [44, 3140]]	0.0468796	*
Bin5_200-249	4	45	284	3184	1.40845	1.41332	1	280	3139	[[4, 280], [45, 3139]]	1
Bin6_250-299	4	47	284	3184	1.40845	1.47613	0.95	280	3137	[[4, 280], [47, 3137]]	1
Bin7_300-349	2	43	284	3184	0.704225	1.3505	0.52	282	3141	[[2, 282], [43, 3141]]	0.580506
Bin8_350-399	0	47	284	3184	0	1.47613	0	284	3137	[[0, 284], [47, 3137]]	0.0299069	*
Bin9_400-449	4	38	284	3184	1.40845	1.19347	1.18	280	3146	[[4, 280], [38, 3146]]	0.773694
Bin10_450-499	5	35	284	3184	1.76056	1.09925	1.6	279	3149	[[5, 279], [35, 3149]]	0.374465
Cruciform_motifs_Bin0	1	8	284	3184	0.352113	0.251256	1.4	283	3176	[[1, 283], [8, 3176]]	0.536934			5.28169	4.33417
Bin1_1-49	1	13	284	3184	0.352113	0.408291	0.86	283	3171	[[1, 283], [13, 3171]]	1
Bin2_50-99	2	13	284	3184	0.704225	0.408291	1.72	282	3171	[[2, 282], [13, 3171]]	0.351122
Bin3_100-149	2	16	284	3184	0.704225	0.502513	1.4	282	3168	[[2, 282], [16, 3168]]	0.654602
Bin4_150-199	3	14	284	3184	1.05634	0.439698	2.4	281	3170	[[3, 281], [14, 3170]]	0.157611
Bin5_200-249	1	14	284	3184	0.352113	0.439698	0.8	283	3170	[[1, 283], [14, 3170]]	1
Bin6_250-299	0	18	284	3184	0	0.565327	0	284	3166	[[0, 284], [18, 3166]]	0.392338
Bin7_300-349	1	8	284	3184	0.352113	0.251256	1.4	283	3176	[[1, 283], [8, 3176]]	0.536934
Bin8_350-399	1	11	284	3184	0.352113	0.345477	1.02	283	3173	[[1, 283], [11, 3173]]	1
Bin9_400-449	3	14	284	3184	1.05634	0.439698	2.4	281	3170	[[3, 281], [14, 3170]]	0.157611
Bin10_450-499	0	9	284	3184	0	0.282663	0	284	3175	[[0, 284], [9, 3175]]	1
Direct_repeats_Bin0	0	41	284	3184	0	1.28769	0	284	3143	[[0, 284], [41, 3143]]	0.045585	*		30.9859	29.3028
Bin1_1-49	10	98	284	3184	3.52113	3.07789	1.14	274	3086	[[10, 274], [98, 3086]]	0.596065
Bin2_50-99	9	131	284	3184	3.16901	4.11432	0.77	275	3053	[[9, 275], [131, 3053]]	0.530066
Bin3_100-149	10	100	284	3184	3.52113	3.1407	1.12	274	3084	[[10, 274], [100, 3084]]	0.722567
Bin4_150-199	5	98	284	3184	1.76056	3.07789	0.57	279	3086	[[5, 279], [98, 3086]]	0.272723
Bin5_200-249	12	77	284	3184	4.22535	2.41834	1.75	272	3107	[[12, 272], [77, 3107]]	0.0756522
Bin6_250-299	8	78	284	3184	2.8169	2.44975	1.15	276	3106	[[8, 276], [78, 3106]]	0.688814
Bin7_300-349	11	71	284	3184	3.87324	2.2299	1.74	273	3113	[[11, 273], [71, 3113]]	0.0985541
Bin8_350-399	6	75	284	3184	2.11268	2.35553	0.9	278	3109	[[6, 278], [75, 3109]]	1
Bin9_400-449	10	84	284	3184	3.52113	2.63819	1.33	274	3100	[[10, 274], [84, 3100]]	0.342329
Bin10_450-499	7	80	284	3184	2.46479	2.51256	0.98	277	3104	[[7, 277], [80, 3104]]	1
G-quadruplex-forming_repeats_Bin0	0	12	284	3184	0	0.376884	0	284	3172	[[0, 284], [12, 3172]]	0.615392			5.28169	8.69975
Bin1_1-49	1	31	284	3184	0.352113	0.973618	0.36	283	3153	[[1, 283], [31, 3153]]	0.513177
Bin2_50-99	0	35	284	3184	0	1.09925	0	284	3149	[[0, 284], [35, 3149]]	0.11118
Bin3_100-149	4	13	284	3184	1.40845	0.408291	3.45	280	3171	[[4, 280], [13, 3171]]	0.0446918	*
Bin4_150-199	2	26	284	3184	0.704225	0.816583	0.86	282	3158	[[2, 282], [26, 3158]]	1
Bin5_200-249	0	25	284	3184	0	0.785176	0	284	3159	[[0, 284], [25, 3159]]	0.260237
Bin6_250-299	0	22	284	3184	0	0.690955	0	284	3162	[[0, 284], [22, 3162]]	0.251591
Bin7_300-349	0	29	284	3184	0	0.910804	0	284	3155	[[0, 284], [29, 3155]]	0.166247
Bin8_350-399	2	25	284	3184	0.704225	0.785176	0.9	282	3159	[[2, 282], [25, 3159]]	1
Bin9_400-449	3	34	284	3184	1.05634	1.06784	0.99	281	3150	[[3, 281], [34, 3150]]	1
Bin10_450-499	3	25	284	3184	1.05634	0.785176	1.35	281	3159	[[3, 281], [25, 3159]]	0.496108
Inverted_repeats_Bin0	13	180	284	3184	4.57746	5.65327	0.81	271	3004	[[13, 271], [180, 3004]]	0.587872			86.9718	87.5314
Bin1_1-49	50	562	284	3184	17.6056	17.6508	1	234	2622	[[50, 234], [562, 2622]]	1
Bin2_50-99	38	468	284	3184	13.3803	14.6985	0.91	246	2716	[[38, 246], [468, 2716]]	0.599056
Bin3_100-149	36	361	284	3184	12.6761	11.3379	1.12	248	2823	[[36, 248], [361, 2823]]	0.495952
Bin4_150-199	31	297	284	3184	10.9155	9.32789	1.17	253	2887	[[31, 253], [297, 2887]]	0.396527
Bin5_200-249	27	254	284	3184	9.50704	7.97739	1.19	257	2930	[[27, 257], [254, 2930]]	0.363681
Bin6_250-299	11	200	284	3184	3.87324	6.28141	0.62	273	2984	[[11, 273], [200, 2984]]	0.119261
Bin7_300-349	14	149	284	3184	4.92958	4.67965	1.05	270	3035	[[14, 270], [149, 3035]]	0.771214
Bin8_350-399	11	130	284	3184	3.87324	4.08291	0.95	273	3054	[[11, 273], [130, 3054]]	1
Bin9_400-449	11	106	284	3184	3.87324	3.32915	1.16	273	3078	[[11, 273], [106, 3078]]	0.605927
Bin10_450-499	5	80	284	3184	1.76056	2.51256	0.7	279	3104	[[5, 279], [80, 3104]]	0.549778
Mirror_repeats_Bin0	6	79	284	3184	2.11268	2.48116	0.85	278	3105	[[6, 278], [79, 3105]]	0.842537			44.3662	39.7927
Bin1_1-49	15	137	284	3184	5.28169	4.30276	1.23	269	3047	[[15, 269], [137, 3047]]	0.447784
Bin2_50-99	13	145	284	3184	4.57746	4.55402	1.01	271	3039	[[13, 271], [145, 3039]]	1
Bin3_100-149	11	144	284	3184	3.87324	4.52261	0.86	273	3040	[[11, 273], [144, 3040]]	0.763886
Bin4_150-199	17	134	284	3184	5.98592	4.20854	1.42	267	3050	[[17, 267], [134, 3050]]	0.170182
Bin5_200-249	10	107	284	3184	3.52113	3.36055	1.05	274	3077	[[10, 274], [107, 3077]]	0.863428
Bin6_250-299	9	119	284	3184	3.16901	3.73744	0.85	275	3065	[[9, 275], [119, 3065]]	0.743483
Bin7_300-349	12	103	284	3184	4.22535	3.23492	1.31	272	3081	[[12, 272], [103, 3081]]	0.384458
Bin8_350-399	13	98	284	3184	4.57746	3.07789	1.49	271	3086	[[13, 271], [98, 3086]]	0.160778
Bin9_400-449	12	104	284	3184	4.22535	3.26633	1.29	272	3080	[[12, 272], [104, 3080]]	0.387216
Bin10_450-499	8	97	284	3184	2.8169	3.04648	0.92	276	3087	[[8, 276], [97, 3087]]	1
Short_Tandem_repeats_Bin0	5	49	284	3184	1.76056	1.53894	1.14	279	3135	[[5, 279], [49, 3135]]	0.800178			64.4366	57.0038
Bin1_1-49	31	246	284	3184	10.9155	7.72613	1.41	253	2938	[[31, 253], [246, 2938]]	0.0667432
Bin2_50-99	28	243	284	3184	9.85915	7.63191	1.29	256	2941	[[28, 256], [243, 2941]]	0.203016
Bin3_100-149	18	191	284	3184	6.33803	5.99874	1.06	266	2993	[[18, 266], [191, 2993]]	0.794611
Bin4_150-199	24	217	284	3184	8.4507	6.81533	1.24	260	2967	[[24, 260], [217, 2967]]	0.328556
Bin5_200-249	17	158	284	3184	5.98592	4.96231	1.21	267	3026	[[17, 267], [158, 3026]]	0.477735
Bin6_250-299	16	169	284	3184	5.6338	5.30779	1.06	268	3015	[[16, 268], [169, 3015]]	0.782879
Bin7_300-349	16	158	284	3184	5.6338	4.96231	1.14	268	3026	[[16, 268], [158, 3026]]	0.571707
Bin8_350-399	10	145	284	3184	3.52113	4.55402	0.77	274	3039	[[10, 274], [145, 3039]]	0.547633
Bin9_400-449	11	117	284	3184	3.87324	3.67462	1.05	273	3067	[[11, 273], [117, 3067]]	0.869014
Bin10_450-499	7	122	284	3184	2.46479	3.83166	0.64	277	3062	[[7, 277], [122, 3062]]	0.324302
Slipped_motifs_Bin0	0	13	284	3184	0	0.408291	0	284	3171	[[0, 284], [13, 3171]]	0.61746			8.4507	9.23367
Bin1_1-49	4	23	284	3184	1.40845	0.722362	1.95	280	3161	[[4, 280], [23, 3161]]	0.273881
Bin2_50-99	3	40	284	3184	1.05634	1.25628	0.84	281	3144	[[3, 281], [40, 3144]]	1
Bin3_100-149	3	39	284	3184	1.05634	1.22487	0.86	281	3145	[[3, 281], [39, 3145]]	1
Bin4_150-199	2	30	284	3184	0.704225	0.942211	0.75	282	3154	[[2, 282], [30, 3154]]	1
Bin5_200-249	1	15	284	3184	0.352113	0.471106	0.75	283	3169	[[1, 283], [15, 3169]]	1
Bin6_250-299	0	29	284	3184	0	0.910804	0	284	3155	[[0, 284], [29, 3155]]	0.166247
Bin7_300-349	4	27	284	3184	1.40845	0.84799	1.66	280	3157	[[4, 280], [27, 3157]]	0.315582
Bin8_350-399	0	28	284	3184	0	0.879397	0	284	3156	[[0, 284], [28, 3156]]	0.164066
Bin9_400-449	2	30	284	3184	0.704225	0.942211	0.75	282	3154	[[2, 282], [30, 3154]]	1
Bin10_450-499	5	20	284	3184	1.76056	0.628141	2.8	279	3164	[[5, 279], [20, 3164]]	0.048495	*
Triplex_motifs_Bin0	0	2	284	3184	0	0.0628141	0	284	3182	[[0, 284], [2, 3182]]	1			1.76056	2.41834
Bin1_1-49	1	12	284	3184	0.352113	0.376884	0.93	283	3172	[[1, 283], [12, 3172]]	1
Bin2_50-99	0	10	284	3184	0	0.31407	0	284	3174	[[0, 284], [10, 3174]]	1
Bin3_100-149	0	7	284	3184	0	0.219849	0	284	3177	[[0, 284], [7, 3177]]	1
Bin4_150-199	0	6	284	3184	0	0.188442	0	284	3178	[[0, 284], [6, 3178]]	1
Bin5_200-249	1	5	284	3184	0.352113	0.157035	2.24	283	3179	[[1, 283], [5, 3179]]	0.401318
Bin6_250-299	0	7	284	3184	0	0.219849	0	284	3177	[[0, 284], [7, 3177]]	1
Bin7_300-349	0	9	284	3184	0	0.282663	0	284	3175	[[0, 284], [9, 3175]]	1
Bin8_350-399	1	6	284	3184	0.352113	0.188442	1.87	283	3178	[[1, 283], [6, 3178]]	0.45043
Bin9_400-449	1	9	284	3184	0.352113	0.282663	1.25	283	3175	[[1, 283], [9, 3175]]	0.574954
Bin10_450-499	1	4	284	3184	0.352113	0.125628	2.8	283	3180	[[1, 283], [4, 3180]]	0.347834
Z-DNA_motifs_Bin0	0	6	284	3184	0	0.188442	0	284	3178	[[0, 284], [6, 3178]]	1			11.9718	9.95603
Bin1_1-49	3	25	284	3184	1.05634	0.785176	1.35	281	3159	[[3, 281], [25, 3159]]	0.496108
Bin2_50-99	9	38	284	3184	3.16901	1.19347	2.66	275	3146	[[9, 275], [38, 3146]]	0.012375	*
Bin3_100-149	3	39	284	3184	1.05634	1.22487	0.86	281	3145	[[3, 281], [39, 3145]]	1
Bin4_150-199	1	40	284	3184	0.352113	1.25628	0.28	283	3144	[[1, 283], [40, 3144]]	0.252661
Bin5_200-249	2	25	284	3184	0.704225	0.785176	0.9	282	3159	[[2, 282], [25, 3159]]	1
Bin6_250-299	3	30	284	3184	1.05634	0.942211	1.12	281	3154	[[3, 281], [30, 3154]]	0.748815
Bin7_300-349	3	28	284	3184	1.05634	0.879397	1.2	281	3156	[[3, 281], [28, 3156]]	0.737467
Bin8_350-399	5	40	284	3184	1.76056	1.25628	1.4	279	3144	[[5, 279], [40, 3144]]	0.412311
Bin9_400-449	0	23	284	3184	0	0.722362	0	284	3161	[[0, 284], [23, 3161]]	0.25272
Bin10_450-499	5	23	284	3184	1.76056	0.722362	2.44	279	3161	[[5, 279], [23, 3161]]	0.0735372
