# Supplementary material for: Specialized DNA Structures Act as Genomic Beacons for Integration by Evolutionarily Diverse Retroviruses
Source: Viruses. 2023 Feb 7;15(2):465. doi: 10.3390/v15020465 (PMC9962126; doi:10.3390/v15020465)
Supplement: Supplementary file 1 [file viruses-15-00465-s001.zip › Table S7.xlsx]

## Sheet: SubtypeA_Geno_stats
Table S7: Integration site profile of subtypes A, B, C and D in common genomic features.
Features	Test	Random	Testtotal	Randomtotal	x%	r%	fold	x_diff	r_diff	Table1	fisher	sig_rank	%x sum (<5000bp)	%r sum (<5000bp)
CpG_Islands_Bin0	0	12	353	4250	0	0.282353	0	353	4238	[[0, 353], [12, 4238]]	1		10.1983	8.23529
Bin1_1-499	1	37	353	4250	0.283286	0.870588	0.33	352	4213	[[1, 352], [37, 4213]]	0.361645
Bin2_500-4999	35	301	353	4250	9.91501	7.08235	1.4	318	3949	[[35, 318], [301, 3949]]	0.0549449
Bin3_5000-49999	194	1305	353	4250	54.9575	30.7059	1.79	159	2945	[[194, 159], [1305, 2945]]	1.7969e-19	****
Bin4_50000-499999	111	2067	353	4250	31.4448	48.6353	0.65	242	2183	[[111, 242], [2067, 2183]]	3.84347e-10	****
DHS_Bin0	54	643	353	4250	15.2975	15.1294	1.01	299	3607	[[54, 299], [643, 3607]]	0.938407		100	95.5059
Bin1_1-499	185	1744	353	4250	52.4079	41.0353	1.28	168	2506	[[185, 168], [1744, 2506]]	3.9639e-05	****
Bin2_500-4999	114	1672	353	4250	32.2946	39.3412	0.82	239	2578	[[114, 239], [1672, 2578]]	0.00892533	**
Bin3_5000-49999	0	137	353	4250	0	3.22353	0	353	4113	[[0, 353], [137, 4113]]	2.55348e-05	****
Bin4_50000-499999	0	50	353	4250	0	1.17647	0	353	4200	[[0, 353], [50, 4200]]	0.0305424	*
Endogenous_retroviruses_Bin0	17	378	353	4250	4.81586	8.89412	0.54	336	3872	[[17, 336], [378, 3872]]	0.00729311	**	51.5581	73.6
Bin1_1-499	32	604	353	4250	9.06516	14.2118	0.64	321	3646	[[32, 321], [604, 3646]]	0.00621231	**
Bin2_500-4999	133	2146	353	4250	37.6771	50.4941	0.75	220	2104	[[133, 220], [2146, 2104]]	3.92076e-06	****
Bin3_5000-49999	168	1114	353	4250	47.5921	26.2118	1.82	185	3136	[[168, 185], [1114, 3136]]	2.00153e-16	****
Bin4_50000-499999	3	8	353	4250	0.849858	0.188235	4.51	350	4242	[[3, 350], [8, 4242]]	0.0464564	*
LADs_Bin0	48	1729	353	4250	13.5977	40.6824	0.33	305	2521	[[48, 305], [1729, 2521]]	7.59867e-27	****	13.881	41.2706
Bin1_1-499	0	3	353	4250	0	0.0705882	0	353	4247	[[0, 353], [3, 4247]]	1
Bin2_500-4999	1	22	353	4250	0.283286	0.517647	0.55	352	4228	[[1, 352], [22, 4228]]	1
Bin3_5000-49999	15	149	353	4250	4.24929	3.50588	1.21	338	4101	[[15, 338], [149, 4101]]	0.454174
Bin4_50000-499999	101	914	353	4250	28.6119	21.5059	1.33	252	3336	[[101, 252], [914, 3336]]	0.00259876	**
Long_interspersed_nuclear_elements_Bin0	57	990	353	4250	16.1473	23.2941	0.69	296	3260	[[57, 296], [990, 3260]]	0.00185119	**	94.9008	96.5176
Bin1_1-499	92	1156	353	4250	26.0623	27.2	0.96	261	3094	[[92, 261], [1156, 3094]]	0.663302
Bin2_500-4999	186	1956	353	4250	52.6912	46.0235	1.14	167	2294	[[186, 167], [1956, 2294]]	0.0169146	*
Bin3_5000-49999	18	148	353	4250	5.09915	3.48235	1.46	335	4102	[[18, 335], [148, 4102]]	0.13489
Bin4_50000-499999	0	0	353	4250	0	0		353	4250	[[0, 353], [0, 4250]]	1
Low_complexity_repeats_Bin0	2	16	353	4250	0.566572	0.376471	1.5	351	4234	[[2, 351], [16, 4234]]	0.643992		68.5552	64.9176
Bin1_1-499	50	485	353	4250	14.1643	11.4118	1.24	303	3765	[[50, 303], [485, 3765]]	0.120331
Bin2_500-4999	190	2258	353	4250	53.8244	53.1294	1.01	163	1992	[[190, 163], [2258, 1992]]	0.824408
Bin3_5000-49999	111	1482	353	4250	31.4448	34.8706	0.9	242	2768	[[111, 242], [1482, 2768]]	0.200633
Bin4_50000-499999	0	9	353	4250	0	0.211765	0	353	4241	[[0, 353], [9, 4241]]	1
Oncogenes_Bin0	17	72	353	4250	4.81586	1.69412	2.84	336	4178	[[17, 336], [72, 4178]]	0.000336488	***	5.66572	1.81176
Bin1_1-499	0	0	353	4250	0	0		353	4250	[[0, 353], [0, 4250]]	1
Bin2_500-4999	3	5	353	4250	0.849858	0.117647	7.22	350	4245	[[3, 350], [5, 4245]]	0.0187245	*
Bin3_5000-49999	7	116	353	4250	1.983	2.72941	0.73	346	4134	[[7, 346], [116, 4134]]	0.493677
Bin4_50000-499999	94	594	353	4250	26.6289	13.9765	1.91	259	3656	[[94, 259], [594, 3656]]	3.35465e-09	****
RefSeq_genes_Bin0	291	1899	353	4250	82.4363	44.6824	1.84	62	2351	[[291, 62], [1899, 2351]]	6.29488e-45	****	86.4023	50.5412
Bin1_1-499	1	19	353	4250	0.283286	0.447059	0.63	352	4231	[[1, 352], [19, 4231]]	1
Bin2_500-4999	13	230	353	4250	3.68272	5.41176	0.68	340	4020	[[13, 340], [230, 4020]]	0.21373
Bin3_5000-49999	22	832	353	4250	6.23229	19.5765	0.32	331	3418	[[22, 331], [832, 3418]]	6.5956e-12	****
Bin4_50000-499999	23	1113	353	4250	6.51558	26.1882	0.25	330	3137	[[23, 330], [1113, 3137]]	3.20944e-20	****
Satellite_DNA_Bin0	0	8	353	4250	0	0.188235	0	353	4242	[[0, 353], [8, 4242]]	1		0	0.729412
Bin1_1-499	0	4	353	4250	0	0.0941176	0	353	4246	[[0, 353], [4, 4246]]	1
Bin2_500-4999	0	19	353	4250	0	0.447059	0	353	4231	[[0, 353], [19, 4231]]	0.393414
Bin3_5000-49999	7	93	353	4250	1.983	2.18824	0.91	346	4157	[[7, 346], [93, 4157]]	1
Bin4_50000-499999	33	519	353	4250	9.34844	12.2118	0.77	320	3731	[[33, 320], [519, 3731]]	0.124528
Simple_repeats_Bin0	5	72	353	4250	1.41643	1.69412	0.84	348	4178	[[5, 348], [72, 4178]]	1		87.5354	86.6824
Bin1_1-499	84	798	353	4250	23.796	18.7765	1.27	269	3452	[[84, 269], [798, 3452]]	0.0242166	*
Bin2_500-4999	220	2814	353	4250	62.3229	66.2118	0.94	133	1436	[[220, 133], [2814, 1436]]	0.144173
Bin3_5000-49999	44	566	353	4250	12.4646	13.3176	0.94	309	3684	[[44, 309], [566, 3684]]	0.743718
Bin4_50000-499999	0	0	353	4250	0	0		353	4250	[[0, 353], [0, 4250]]	1
Short_interspersed_nuclear_elements_Bin0	59	535	353	4250	16.7139	12.5882	1.33	294	3715	[[59, 294], [535, 3715]]	0.0313858	*	99.1501	96.5412
Bin1_1-499	164	1471	353	4250	46.4589	34.6118	1.34	189	2779	[[164, 189], [1471, 2779]]	1.313e-05	****
Bin2_500-4999	127	2097	353	4250	35.9773	49.3412	0.73	226	2153	[[127, 226], [2097, 2153]]	1.2968e-06	****
Bin3_5000-49999	3	143	353	4250	0.849858	3.36471	0.25	350	4107	[[3, 350], [143, 4107]]	0.00636353	**
Bin4_50000-499999	0	4	353	4250	0	0.0941176	0	353	4246	[[0, 353], [4, 4246]]	1
Transcription_start_sites_Bin0	0	0	353	4250	0	0		353	4250	[[0, 353], [0, 4250]]	1		18.1303	11.1294
Bin1_1-499	8	43	353	4250	2.26629	1.01176	2.24	345	4207	[[8, 345], [43, 4207]]	0.0550986
Bin2_500-4999	56	430	353	4250	15.864	10.1176	1.57	297	3820	[[56, 297], [430, 3820]]	0.00150288	**
Bin3_5000-49999	214	1755	353	4250	60.6232	41.2941	1.47	139	2495	[[214, 139], [1755, 2495]]	2.51348e-12	****
Bin4_50000-499999	70	1801	353	4250	19.83	42.3765	0.47	283	2449	[[70, 283], [1801, 2449]]	8.54088e-18	****
UCSC_genes_Bin0	290	1924	353	4250	82.153	45.2706	1.81	63	2326	[[290, 63], [1924, 2326]]	5.87413e-43	****	85.2691	50.9412
Bin1_1-499	1	18	353	4250	0.283286	0.423529	0.67	352	4232	[[1, 352], [18, 4232]]	1
Bin2_500-4999	10	223	353	4250	2.83286	5.24706	0.54	343	4027	[[10, 343], [223, 4027]]	0.0434408	*
Bin3_5000-49999	25	820	353	4250	7.08215	19.2941	0.37	328	3430	[[25, 328], [820, 3430]]	4.80218e-10	****
Bin4_50000-499999	22	1089	353	4250	6.23229	25.6235	0.24	331	3161	[[22, 331], [1089, 3161]]	5.48632e-20	****

## Sheet: SubtypeB_Geno_stats
Features	In Vivo (x)	Random (r)	In Vivo_total	Randomtotal	x%	r%	fold	x_diff	r_diff	Table1	fisher	sig_rank	%x sum (<5000bp)	%r sum (<5000bp)
CpG_Islands_Bin0	30	1503	22372	223712	0.134096	0.671846	0.2	22342	222209	[[30, 22342], [1503, 222209]]	5.62014e-31	****	12.7078	7.72332
Bin1_1-499	109	1953	22372	223712	0.487216	0.872997	0.56	22263	221759	[[109, 22263], [1953, 221759]]	1.12543e-10	****
Bin2_500-4999	2704	13822	22372	223712	12.0865	6.17848	1.96	19668	209890	[[2704, 19668], [13822, 209890]]	7.39666e-209	****
Bin3_5000-49999	12302	68147	22372	223712	54.9884	30.4619	1.81	10070	155565	[[12302, 10070], [68147, 155565]]	0	****
Bin4_50000-499999	6590	99519	22372	223712	29.4565	44.4853	0.66	15782	124193	[[6590, 15782], [99519, 124193]]	0	****
DHS_Bin0	3537	31337	22372	223712	15.8099	14.0077	1.13	18835	192375	[[3537, 18835], [31337, 192375]]	3.57947e-13	****	98.1897	88.1678
Bin1_1-499	11279	88132	22372	223712	50.4157	39.3953	1.28	11093	135580	[[11279, 11093], [88132, 135580]]	3.33655e-221	****
Bin2_500-4999	7151	77773	22372	223712	31.9641	34.7648	0.92	15221	145939	[[7151, 15221], [77773, 145939]]	3.01353e-17	****
Bin3_5000-49999	326	7997	22372	223712	1.45718	3.57469	0.41	22046	215715	[[326, 22046], [7997, 215715]]	6.02327e-77	****
Bin4_50000-499999	76	6461	22372	223712	0.33971	2.88809	0.12	22296	217251	[[76, 22296], [6461, 217251]]	1.7687e-171	****
Endogenous_retroviruses_Bin0	925	19059	22372	223712	4.13463	8.51944	0.49	21447	204653	[[925, 21447], [19059, 204653]]	1.39047e-136	****	54.6978	68.3723
Bin1_1-499	2165	29740	22372	223712	9.67728	13.2939	0.73	20207	193972	[[2165, 20207], [29740, 193972]]	6.03722e-57	****
Bin2_500-4999	9147	104158	22372	223712	40.8859	46.559	0.88	13225	119554	[[9147, 13225], [104158, 119554]]	1.30291e-59	****
Bin3_5000-49999	9865	54241	22372	223712	44.0953	24.2459	1.82	12507	169471	[[9865, 12507], [54241, 169471]]	0	****
Bin4_50000-499999	269	2441	22372	223712	1.2024	1.09114	1.1	22103	221271	[[269, 22103], [2441, 221271]]	0.130512
LADs_Bin0	3378	82544	22372	223712	15.0992	36.8974	0.41	18994	141168	[[3378, 18994], [82544, 141168]]	0	****	15.3495	37.3158
Bin1_1-499	7	95	22372	223712	0.0312891	0.0424653	0.74	22365	223617	[[7, 22365], [95, 223617]]	0.603311
Bin2_500-4999	49	841	22372	223712	0.219024	0.37593	0.58	22323	222871	[[49, 22323], [841, 222871]]	8.67332e-05	****
Bin3_5000-49999	949	8204	22372	223712	4.24191	3.66721	1.16	21423	215508	[[949, 21423], [8204, 215508]]	2.18973e-05	****
Bin4_50000-499999	5622	43493	22372	223712	25.1296	19.4415	1.29	16750	180219	[[5622, 16750], [43493, 180219]]	5.85998e-87	****
Long_interspersed_nuclear_elements_Bin0	3932	45785	22372	223712	17.5755	20.466	0.86	18440	177927	[[3932, 18440], [45785, 177927]]	2.14094e-25	****	94.283	88.9085
Bin1_1-499	6523	55895	22372	223712	29.157	24.9852	1.17	15849	167817	[[6523, 15849], [55895, 167817]]	1.96711e-41	****
Bin2_500-4999	10638	97219	22372	223712	47.5505	43.4572	1.09	11734	126493	[[10638, 11734], [97219, 126493]]	8.47205e-32	****
Bin3_5000-49999	1275	9061	22372	223712	5.69909	4.0503	1.41	21097	214651	[[1275, 21097], [9061, 214651]]	4.21669e-29	****
Bin4_50000-499999	3	1836	22372	223712	0.0134096	0.820698	0.02	22369	221876	[[3, 22369], [1836, 221876]]	6.67387e-71	****
Low_complexity_repeats_Bin0	74	1190	22372	223712	0.330771	0.531934	0.62	22298	222522	[[74, 22298], [1190, 222522]]	2.88882e-05	****	65.278	59.5323
Bin1_1-499	2690	22682	22372	223712	12.024	10.1389	1.19	19682	201030	[[2690, 19682], [22682, 201030]]	4.56166e-18	****
Bin2_500-4999	11840	109309	22372	223712	52.9233	48.8615	1.08	10532	114403	[[11840, 10532], [109309, 114403]]	5.02697e-31	****
Bin3_5000-49999	7724	74106	22372	223712	34.5253	33.1256	1.04	14648	149606	[[7724, 14648], [74106, 149606]]	2.44508e-05	****
Bin4_50000-499999	43	2316	22372	223712	0.192205	1.03526	0.19	22329	221396	[[43, 22329], [2316, 221396]]	2.80864e-49	****
Oncogenes_Bin0	592	3662	22372	223712	2.64616	1.63693	1.62	21780	220050	[[592, 21780], [3662, 220050]]	5.17695e-25	****	3.04845	1.83495
Bin1_1-499	7	34	22372	223712	0.0312891	0.0151981	2.06	22365	223678	[[7, 22365], [34, 223678]]	0.0945467
Bin2_500-4999	83	409	22372	223712	0.370999	0.182824	2.03	22289	223303	[[83, 22289], [409, 223303]]	4.35334e-08	****
Bin3_5000-49999	896	3758	22372	223712	4.00501	1.67984	2.38	21476	219954	[[896, 21476], [3758, 219954]]	3.06053e-103	****
Bin4_50000-499999	6241	34884	22372	223712	27.8965	15.5933	1.79	16131	188828	[[6241, 16131], [34884, 188828]]	0	****
RefSeq_genes_Bin0	17016	95108	22372	223712	76.0594	42.5136	1.79	5356	128604	[[17016, 5356], [95108, 128604]]	0	****	81.374	47.5692
Bin1_1-499	119	1423	22372	223712	0.531915	0.636086	0.84	22253	222289	[[119, 22253], [1423, 222289]]	0.0618808
Bin2_500-4999	1070	9887	22372	223712	4.78276	4.41952	1.08	21302	213825	[[1070, 21302], [9887, 213825]]	0.0130604	*
Bin3_5000-49999	2413	41585	22372	223712	10.7858	18.5886	0.58	19959	182127	[[2413, 19959], [41585, 182127]]	3.47438e-207	****
Bin4_50000-499999	1579	53634	22372	223712	7.05793	23.9746	0.29	20793	170078	[[1579, 20793], [53634, 170078]]	0	****
Satellite_DNA_Bin0	66	953	22372	223712	0.295012	0.425994	0.69	22306	222759	[[66, 22306], [953, 222759]]	0.00312823	**	0.563204	0.897583
Bin1_1-499	6	200	22372	223712	0.0268192	0.0894007	0.3	22366	223512	[[6, 22366], [200, 223512]]	0.00090853	***
Bin2_500-4999	54	855	22372	223712	0.241373	0.382188	0.63	22318	222857	[[54, 22318], [855, 222857]]	0.000626095	***
Bin3_5000-49999	542	5024	22372	223712	2.42267	2.24574	1.08	21830	218688	[[542, 21830], [5024, 218688]]	0.0940238
Bin4_50000-499999	3170	26995	22372	223712	14.1695	12.0669	1.17	19202	196717	[[3170, 19202], [26995, 196717]]	2.84623e-19	****
Simple_repeats_Bin0	532	5130	22372	223712	2.37797	2.29313	1.04	21840	218582	[[532, 21840], [5130, 218582]]	0.413142		89.1114	80.9943
Bin1_1-499	4811	40177	22372	223712	21.5046	17.9593	1.2	17561	183535	[[4811, 17561], [40177, 183535]]	1.0195e-37	****
Bin2_500-4999	14593	135887	22372	223712	65.2289	60.7419	1.07	7779	87825	[[14593, 7779], [135887, 87825]]	8.00949e-40	****
Bin3_5000-49999	2435	26932	22372	223712	10.8841	12.0387	0.9	19937	196780	[[2435, 19937], [26932, 196780]]	2.9404e-07	****
Bin4_50000-499999	0	1751	22372	223712	0	0.782703	0	22372	221961	[[0, 22372], [1751, 221961]]	3.60177e-73	****
Short_interspersed_nuclear_elements_Bin0	6014	28252	22372	223712	26.8818	12.6287	2.13	16358	195460	[[6014, 16358], [28252, 195460]]	0	****	98.7037	88.9984
Bin1_1-499	8970	72238	22372	223712	40.0948	32.2906	1.24	13402	151474	[[8970, 13402], [72238, 151474]]	1.85656e-120	****
Bin2_500-4999	7098	98610	22372	223712	31.7272	44.079	0.72	15274	125102	[[7098, 15274], [98610, 125102]]	3.73086e-285	****
Bin3_5000-49999	266	8610	22372	223712	1.18899	3.8487	0.31	22106	215102	[[266, 22106], [8610, 215102]]	1.71951e-119	****
Bin4_50000-499999	23	1964	22372	223712	0.102807	0.877914	0.12	22349	221748	[[23, 22349], [1964, 221748]]	1.74813e-52	****
Transcription_start_sites_Bin0	0	8	22372	223712	0	0.00357603	0	22372	223704	[[0, 22372], [8, 223704]]	1		19.8865	10.6758
Bin1_1-499	309	3031	22372	223712	1.38119	1.35487	1.02	22063	220681	[[309, 22063], [3031, 220681]]	0.738892
Bin2_500-4999	4140	20844	22372	223712	18.5053	9.31734	1.99	18232	202868	[[4140, 18232], [20844, 202868]]	0	****
Bin3_5000-49999	13769	88452	22372	223712	61.5457	39.5383	1.56	8603	135260	[[13769, 8603], [88452, 135260]]	0	****
Bin4_50000-499999	3911	86790	22372	223712	17.4817	38.7954	0.45	18461	136922	[[3911, 18461], [86790, 136922]]	0	****
UCSC_genes_Bin0	17266	96704	22372	223712	77.1768	43.227	1.79	5106	127008	[[17266, 5106], [96704, 127008]]	0	****	82.277	48.2495
Bin1_1-499	117	1464	22372	223712	0.522975	0.654413	0.8	22255	222248	[[117, 22255], [1464, 222248]]	0.0177591	*
Bin2_500-4999	1024	9772	22372	223712	4.57715	4.36812	1.05	21348	213940	[[1024, 21348], [9772, 213940]]	0.145648
Bin3_5000-49999	2267	40334	22372	223712	10.1332	18.0294	0.56	20105	183378	[[2267, 20105], [40334, 183378]]	4.01996e-219	****
Bin4_50000-499999	1503	52959	22372	223712	6.71822	23.6728	0.28	20869	170753	[[1503, 20869], [52959, 170753]]	0	****

## Sheet: SubtypeC_Geno_stats
Features	Test	Random	Testtotal	Randomtotal	x%	r%	fold	x_diff	r_diff	Table1	fisher	sig_rank	%x sum (<5000bp)	%r sum (<5000bp)
CpG_Islands_Bin0	0	19	373	4773	0	0.398072	0	373	4754	[[0, 373], [19, 4754]]	0.393612		11.7962	7.06055
Bin1_1-499	0	40	373	4773	0	0.838047	0	373	4733	[[0, 373], [40, 4733]]	0.114615
Bin2_500-4999	44	278	373	4773	11.7962	5.82443	2.03	329	4495	[[44, 329], [278, 4495]]	3.00665e-05	****
Bin3_5000-49999	175	1514	373	4773	46.9169	31.7201	1.48	198	3259	[[175, 198], [1514, 3259]]	4.25482e-09	****
Bin4_50000-499999	132	2295	373	4773	35.3887	48.083	0.74	241	2478	[[132, 241], [2295, 2478]]	1.99615e-06	****
DHS_Bin0	66	671	373	4773	17.6944	14.0582	1.26	307	4102	[[66, 307], [671, 4102]]	0.0552789		99.1957	95.8098
Bin1_1-499	172	1995	373	4773	46.1126	41.7976	1.1	201	2778	[[172, 201], [1995, 2778]]	0.11425
Bin2_500-4999	132	1907	373	4773	35.3887	39.9539	0.89	241	2866	[[132, 241], [1907, 2866]]	0.0883779
Bin3_5000-49999	3	183	373	4773	0.80429	3.83407	0.21	370	4590	[[3, 370], [183, 4590]]	0.000785533	***
Bin4_50000-499999	0	16	373	4773	0	0.335219	0	373	4757	[[0, 373], [16, 4757]]	0.624372
Endogenous_retroviruses_Bin0	20	441	373	4773	5.36193	9.23947	0.58	353	4332	[[20, 353], [441, 4332]]	0.0106898	*	56.5684	75.4033
Bin1_1-499	29	744	373	4773	7.7748	15.5877	0.5	344	4029	[[29, 344], [744, 4029]]	1.6109e-05	****
Bin2_500-4999	162	2414	373	4773	43.4316	50.5762	0.86	211	2359	[[162, 211], [2414, 2359]]	0.00838418	**
Bin3_5000-49999	161	1158	373	4773	43.1635	24.2615	1.78	212	3615	[[161, 212], [1158, 3615]]	2.4145e-14	****
Bin4_50000-499999	1	16	373	4773	0.268097	0.335219	0.8	372	4757	[[1, 372], [16, 4757]]	1
LADs_Bin0	76	1961	373	4773	20.3753	41.0853	0.5	297	2812	[[76, 297], [1961, 2812]]	2.75192e-16	****	20.3753	41.5252
Bin1_1-499	0	2	373	4773	0	0.0419024	0	373	4771	[[0, 373], [2, 4771]]	1
Bin2_500-4999	0	19	373	4773	0	0.398072	0	373	4754	[[0, 373], [19, 4754]]	0.393612
Bin3_5000-49999	26	208	373	4773	6.97051	4.35785	1.6	347	4565	[[26, 347], [208, 4565]]	0.0272025	*
Bin4_50000-499999	86	1015	373	4773	23.0563	21.2655	1.08	287	3758	[[86, 287], [1015, 3758]]	0.43143
Long_interspersed_nuclear_elements_Bin0	77	1083	373	4773	20.6434	22.6901	0.91	296	3690	[[77, 296], [1083, 3690]]	0.402888		95.1743	96.7316
Bin1_1-499	105	1299	373	4773	28.1501	27.2156	1.03	268	3474	[[105, 268], [1299, 3474]]	0.717282
Bin2_500-4999	173	2235	373	4773	46.3807	46.8259	0.99	200	2538	[[173, 200], [2235, 2538]]	0.871802
Bin3_5000-49999	18	155	373	4773	4.82574	3.24743	1.49	355	4618	[[18, 355], [155, 4618]]	0.101975
Bin4_50000-499999	0	1	373	4773	0	0.0209512	0	373	4772	[[0, 373], [1, 4772]]	1
Low_complexity_repeats_Bin0	2	18	373	4773	0.536193	0.377121	1.42	371	4755	[[2, 371], [18, 4755]]	0.652579		69.1689	65.3886
Bin1_1-499	38	568	373	4773	10.1877	11.9003	0.86	335	4205	[[38, 335], [568, 4205]]	0.359067
Bin2_500-4999	218	2535	373	4773	58.445	53.1113	1.1	155	2238	[[218, 155], [2535, 2238]]	0.0522272
Bin3_5000-49999	115	1644	373	4773	30.8311	34.4437	0.9	258	3129	[[115, 258], [1644, 3129]]	0.173665
Bin4_50000-499999	0	8	373	4773	0	0.167609	0	373	4765	[[0, 373], [8, 4765]]	1
Oncogenes_Bin0	16	77	373	4773	4.28954	1.61324	2.66	357	4696	[[16, 357], [77, 4696]]	0.000908079	***	4.55764	1.90656
Bin1_1-499	0	0	373	4773	0	0		373	4773	[[0, 373], [0, 4773]]	1
Bin2_500-4999	1	14	373	4773	0.268097	0.293317	0.91	372	4759	[[1, 372], [14, 4759]]	1
Bin3_5000-49999	12	70	373	4773	3.21716	1.46658	2.19	361	4703	[[12, 361], [70, 4703]]	0.0162323	*
Bin4_50000-499999	91	698	373	4773	24.3968	14.6239	1.67	282	4075	[[91, 282], [698, 4075]]	2.12785e-06	****
RefSeq_genes_Bin0	265	2114	373	4773	71.0456	44.2908	1.6	108	2659	[[265, 108], [2114, 2659]]	1.35303e-23	****	75.8713	49.4238
Bin1_1-499	3	27	373	4773	0.80429	0.565682	1.42	370	4746	[[3, 370], [27, 4746]]	0.476142
Bin2_500-4999	15	218	373	4773	4.02145	4.56736	0.88	358	4555	[[15, 358], [218, 4555]]	0.699478
Bin3_5000-49999	45	978	373	4773	12.0643	20.4903	0.59	328	3795	[[45, 328], [978, 3795]]	4.88566e-05	****
Bin4_50000-499999	27	1258	373	4773	7.23861	26.3566	0.27	346	3515	[[27, 346], [1258, 3515]]	6.38072e-20	****
Satellite_DNA_Bin0	0	12	373	4773	0	0.251414	0	373	4761	[[0, 373], [12, 4761]]	1		0	0.71234
Bin1_1-499	0	3	373	4773	0	0.0628536	0	373	4770	[[0, 373], [3, 4770]]	1
Bin2_500-4999	0	19	373	4773	0	0.398072	0	373	4754	[[0, 373], [19, 4754]]	0.393612
Bin3_5000-49999	5	125	373	4773	1.34048	2.6189	0.51	368	4648	[[5, 368], [125, 4648]]	0.167902
Bin4_50000-499999	44	558	373	4773	11.7962	11.6908	1.01	329	4215	[[44, 329], [558, 4215]]	0.933384
Simple_repeats_Bin0	10	82	373	4773	2.68097	1.718	1.56	363	4691	[[10, 363], [82, 4691]]	0.217793		87.3995	85.9627
Bin1_1-499	87	881	373	4773	23.3244	18.458	1.26	286	3892	[[87, 286], [881, 3892]]	0.0231267	*
Bin2_500-4999	229	3140	373	4773	61.3941	65.7867	0.93	144	1633	[[229, 144], [3140, 1633]]	0.0898933
Bin3_5000-49999	47	670	373	4773	12.6005	14.0373	0.9	326	4103	[[47, 326], [670, 4103]]	0.484913
Bin4_50000-499999	0	0	373	4773	0	0		373	4773	[[0, 373], [0, 4773]]	1
Short_interspersed_nuclear_elements_Bin0	58	594	373	4773	15.5496	12.445	1.25	315	4179	[[58, 315], [594, 4179]]	0.0893457		99.1957	96.3754
Bin1_1-499	176	1699	373	4773	47.185	35.5961	1.33	197	3074	[[176, 197], [1699, 3074]]	1.22163e-05	****
Bin2_500-4999	136	2307	373	4773	36.4611	48.3344	0.75	237	2466	[[136, 237], [2307, 2466]]	9.51774e-06	****
Bin3_5000-49999	3	168	373	4773	0.80429	3.5198	0.23	370	4605	[[3, 370], [168, 4605]]	0.00230408	**
Bin4_50000-499999	0	5	373	4773	0	0.104756	0	373	4768	[[0, 373], [5, 4768]]	1
Transcription_start_sites_Bin0	0	0	373	4773	0	0		373	4773	[[0, 373], [0, 4773]]	1		21.4477	10.4756
Bin1_1-499	5	49	373	4773	1.34048	1.02661	1.31	368	4724	[[5, 368], [49, 4724]]	0.591976
Bin2_500-4999	75	451	373	4773	20.1072	9.44898	2.13	298	4322	[[75, 298], [451, 4322]]	2.54831e-09	****
Bin3_5000-49999	190	1984	373	4773	50.9383	41.5671	1.23	183	2789	[[190, 183], [1984, 2789]]	0.000484663	***
Bin4_50000-499999	94	2034	373	4773	25.2011	42.6147	0.59	279	2739	[[94, 279], [2034, 2739]]	1.84673e-11	****
UCSC_genes_Bin0	263	2154	373	4773	70.5094	45.1288	1.56	110	2619	[[263, 110], [2154, 2619]]	1.57782e-21	****	75.6032	50.1781
Bin1_1-499	4	22	373	4773	1.07239	0.460926	2.33	369	4751	[[4, 369], [22, 4751]]	0.114859
Bin2_500-4999	15	219	373	4773	4.02145	4.58831	0.88	358	4554	[[15, 358], [219, 4554]]	0.699443
Bin3_5000-49999	47	938	373	4773	12.6005	19.6522	0.64	326	3835	[[47, 326], [938, 3835]]	0.000612447	***
Bin4_50000-499999	35	1232	373	4773	9.38338	25.8119	0.36	338	3541	[[35, 338], [1232, 3541]]	1.13254e-14	****

## Sheet: SubtypeD_Geno_stats
Features	Test	Random	Testtotal	Randomtotal	x%	r%	fold	x_diff	r_diff	Table1	fisher	sig_rank	%x sum (<5000bp)	%r sum (<5000bp)
CpG_Islands_Bin0	0	12	284	3184	0	0.376884	0	284	3172	[[0, 284], [12, 3172]]	0.615392		12.6761	6.59548
Bin1_1-499	0	24	284	3184	0	0.753769	0	284	3160	[[0, 284], [24, 3160]]	0.255647
Bin2_500-4999	36	174	284	3184	12.6761	5.46482	2.32	248	3010	[[36, 248], [174, 3010]]	1.15453e-05	****
Bin3_5000-49999	142	992	284	3184	50	31.1558	1.6	142	2192	[[142, 142], [992, 2192]]	3.53175e-10	****
Bin4_50000-499999	96	1559	284	3184	33.8028	48.9636	0.69	188	1625	[[96, 188], [1559, 1625]]	8.57033e-07	****
DHS_Bin0	54	464	284	3184	19.0141	14.5729	1.3	230	2720	[[54, 230], [464, 2720]]	0.0554199		98.9437	96.1369
Bin1_1-499	146	1273	284	3184	51.4085	39.9812	1.29	138	1911	[[146, 138], [1273, 1911]]	0.000198246	***
Bin2_500-4999	81	1324	284	3184	28.5211	41.5829	0.69	203	1860	[[81, 203], [1324, 1860]]	1.64118e-05	****
Bin3_5000-49999	3	113	284	3184	1.05634	3.54899	0.3	281	3071	[[3, 281], [113, 3071]]	0.023348	*
Bin4_50000-499999	0	7	284	3184	0	0.219849	0	284	3177	[[0, 284], [7, 3177]]	1
Endogenous_retroviruses_Bin0	11	291	284	3184	3.87324	9.13945	0.42	273	2893	[[11, 273], [291, 2893]]	0.00136461	**	54.9296	74.6231
Bin1_1-499	27	444	284	3184	9.50704	13.9447	0.68	257	2740	[[27, 257], [444, 2740]]	0.0373398	*
Bin2_500-4999	118	1641	284	3184	41.5493	51.5389	0.81	166	1543	[[118, 166], [1641, 1543]]	0.00126966	**
Bin3_5000-49999	127	800	284	3184	44.7183	25.1256	1.78	157	2384	[[127, 157], [800, 2384]]	9.51955e-12	****
Bin4_50000-499999	1	8	284	3184	0.352113	0.251256	1.4	283	3176	[[1, 283], [8, 3176]]	0.536934
LADs_Bin0	45	1346	284	3184	15.8451	42.2739	0.37	239	1838	[[45, 239], [1346, 1838]]	4.65262e-20	****	15.8451	42.745
Bin1_1-499	0	1	284	3184	0	0.031407	0	284	3183	[[0, 284], [1, 3183]]	1
Bin2_500-4999	0	14	284	3184	0	0.439698	0	284	3170	[[0, 284], [14, 3170]]	0.621778
Bin3_5000-49999	13	131	284	3184	4.57746	4.11432	1.11	271	3053	[[13, 271], [131, 3053]]	0.643056
Bin4_50000-499999	76	632	284	3184	26.7606	19.8492	1.35	208	2552	[[76, 208], [632, 2552]]	0.00707822	**
Long_interspersed_nuclear_elements_Bin0	48	734	284	3184	16.9014	23.0528	0.73	236	2450	[[48, 236], [734, 2450]]	0.0175838	*	94.3662	96.9535
Bin1_1-499	66	829	284	3184	23.2394	26.0364	0.89	218	2355	[[66, 218], [829, 2355]]	0.322257
Bin2_500-4999	154	1524	284	3184	54.2254	47.8643	1.13	130	1660	[[154, 130], [1524, 1660]]	0.0409957	*
Bin3_5000-49999	16	97	284	3184	5.6338	3.04648	1.85	268	3087	[[16, 268], [97, 3087]]	0.0336609	*
Bin4_50000-499999	0	0	284	3184	0	0		284	3184	[[0, 284], [0, 3184]]	1
Low_complexity_repeats_Bin0	1	16	284	3184	0.352113	0.502513	0.7	283	3168	[[1, 283], [16, 3168]]	1		65.8451	65.4837
Bin1_1-499	32	396	284	3184	11.2676	12.4372	0.91	252	2788	[[32, 252], [396, 2788]]	0.637892
Bin2_500-4999	154	1673	284	3184	54.2254	52.544	1.03	130	1511	[[154, 130], [1673, 1511]]	0.619907
Bin3_5000-49999	97	1094	284	3184	34.1549	34.3593	0.99	187	2090	[[97, 187], [1094, 2090]]	1
Bin4_50000-499999	0	5	284	3184	0	0.157035	0	284	3179	[[0, 284], [5, 3179]]	1
Oncogenes_Bin0	7	54	284	3184	2.46479	1.69598	1.45	277	3130	[[7, 277], [54, 3130]]	0.341533		3.16901	2.07286
Bin1_1-499	0	2	284	3184	0	0.0628141	0	284	3182	[[0, 284], [2, 3182]]	1
Bin2_500-4999	2	10	284	3184	0.704225	0.31407	2.24	282	3174	[[2, 282], [10, 3174]]	0.257305
Bin3_5000-49999	11	58	284	3184	3.87324	1.82161	2.13	273	3126	[[11, 273], [58, 3126]]	0.0254517	*
Bin4_50000-499999	88	460	284	3184	30.9859	14.4472	2.14	196	2724	[[88, 196], [460, 2724]]	2.23372e-11	****
RefSeq_genes_Bin0	219	1439	284	3184	77.1127	45.1947	1.71	65	1745	[[219, 65], [1439, 1745]]	7.757e-26	****	81.338	49.5289
Bin1_1-499	0	16	284	3184	0	0.502513	0	284	3168	[[0, 284], [16, 3168]]	0.635687
Bin2_500-4999	12	122	284	3184	4.22535	3.83166	1.1	272	3062	[[12, 272], [122, 3062]]	0.746994
Bin3_5000-49999	28	606	284	3184	9.85915	19.0327	0.52	256	2578	[[28, 256], [606, 2578]]	5.67173e-05	****
Bin4_50000-499999	22	880	284	3184	7.74648	27.6382	0.28	262	2304	[[22, 262], [880, 2304]]	6.6261e-16	****
Satellite_DNA_Bin0	0	4	284	3184	0	0.125628	0	284	3180	[[0, 284], [4, 3180]]	1		0	0.628141
Bin1_1-499	0	2	284	3184	0	0.0628141	0	284	3182	[[0, 284], [2, 3182]]	1
Bin2_500-4999	0	14	284	3184	0	0.439698	0	284	3170	[[0, 284], [14, 3170]]	0.621778
Bin3_5000-49999	9	57	284	3184	3.16901	1.7902	1.77	275	3127	[[9, 275], [57, 3127]]	0.110254
Bin4_50000-499999	34	400	284	3184	11.9718	12.5628	0.95	250	2784	[[34, 250], [400, 2784]]	0.851604
Simple_repeats_Bin0	4	63	284	3184	1.40845	1.97864	0.71	280	3121	[[4, 280], [63, 3121]]	0.654702		89.0845	86.5578
Bin1_1-499	60	596	284	3184	21.1268	18.7186	1.13	224	2588	[[60, 224], [596, 2588]]	0.342445
Bin2_500-4999	189	2097	284	3184	66.5493	65.8606	1.01	95	1087	[[189, 95], [2097, 1087]]	0.844794
Bin3_5000-49999	31	428	284	3184	10.9155	13.4422	0.81	253	2756	[[31, 253], [428, 2756]]	0.272296
Bin4_50000-499999	0	0	284	3184	0	0		284	3184	[[0, 284], [0, 3184]]	1
Short_interspersed_nuclear_elements_Bin0	35	389	284	3184	12.3239	12.2173	1.01	249	2795	[[35, 249], [389, 2795]]	0.924853		99.2958	96.4824
Bin1_1-499	136	1070	284	3184	47.8873	33.6055	1.42	148	2114	[[136, 148], [1070, 2114]]	2.49003e-06	****
Bin2_500-4999	111	1613	284	3184	39.0845	50.6595	0.77	173	1571	[[111, 173], [1613, 1571]]	0.00019533	***
Bin3_5000-49999	2	111	284	3184	0.704225	3.48618	0.2	282	3073	[[2, 282], [111, 3073]]	0.00771395	**
Bin4_50000-499999	0	1	284	3184	0	0.031407	0	284	3183	[[0, 284], [1, 3183]]	1
Transcription_start_sites_Bin0	0	0	284	3184	0	0		284	3184	[[0, 284], [0, 3184]]	1		19.3662	9.32789
Bin1_1-499	3	33	284	3184	1.05634	1.03643	1.02	281	3151	[[3, 281], [33, 3151]]	1
Bin2_500-4999	52	264	284	3184	18.3099	8.29146	2.21	232	2920	[[52, 232], [264, 2920]]	4.14078e-07	****
Bin3_5000-49999	173	1333	284	3184	60.9155	41.8656	1.46	111	1851	[[173, 111], [1333, 1851]]	6.8473e-10	****
Bin4_50000-499999	52	1374	284	3184	18.3099	43.1533	0.42	232	1810	[[52, 232], [1374, 1810]]	1.61559e-17	****
UCSC_genes_Bin0	225	1468	284	3184	79.2254	46.1055	1.72	59	1716	[[225, 59], [1468, 1716]]	8.10594e-28	****	83.4507	50.0314
Bin1_1-499	1	15	284	3184	0.352113	0.471106	0.75	283	3169	[[1, 283], [15, 3169]]	1
Bin2_500-4999	11	110	284	3184	3.87324	3.45477	1.12	273	3074	[[11, 273], [110, 3074]]	0.734478
Bin3_5000-49999	20	587	284	3184	7.04225	18.4359	0.38	264	2597	[[20, 264], [587, 2597]]	1.40915e-07	****
Bin4_50000-499999	23	869	284	3184	8.09859	27.2927	0.3	261	2315	[[23, 261], [869, 2315]]	6.13783e-15	****
