# Supplementary material for: Specialized DNA Structures Act as Genomic Beacons for Integration by Evolutionarily Diverse Retroviruses
Source: Viruses. 2023 Feb 7;15(2):465. doi: 10.3390/v15020465 (PMC9962126; doi:10.3390/v15020465)
Supplement: Supplementary file 1 [file viruses-15-00465-s001.zip › Table S6.xlsx]

## Sheet: SubtypeA
Fig S6: Integration sites of HIV-1 subtypes A, C and D.
chr1	158946241	158946241	00388:300:000000000-AW5WL:1:2103:17099:17535	43	+
chr1	230395218	230395218	00388:398:000000000-BGF8G:1:1117:15035:15145	38	+
chr1	31511704	31511704	M00388:398:000000000-BGF8G:1:1106:19106:13336	37	+
chr1	226895861	226895861	M00388:398:000000000-BGF8G:1:1107:6770:16571	37	+
chr1	53101696	53101696	00388:398:000000000-BGF8G:1:1111:7376:4121	26	+
chr1	63880300	63880300	M00388:398:000000000-BGF8G:1:1112:20372:11340	42	+
chr1	63955548	63955548	M00388:398:000000000-BGF8G:1:1106:9136:17715	23	+
chr1	74648955	74648955	M00388:398:000000000-BGF8G:1:1111:9842:13049	23	+
chr1	6893231	6893231	00388:398:000000000-BGF8G:1:1110:15639:19946	45	+
chr1	156246468	156246468	M00388:398:000000000-BGF8G:1:1107:15068:5506	22	+
chr1	231843625	231843625	M00388:398:000000000-BGF8G:1:1103:12919:7132	23	+
chr1	201119093	201119093	M00388:398:000000000-BGF8G:1:1111:12068:10563	23	+
chr1	45221194	45221194	M00388:398:000000000-BGF8G:1:1119:8294:8826	26	+
chr1	74648955	74648955	M00388:398:000000000-BGF8G:1:1116:23953:10470	23	+
chr1	153786902	153786902	M00388:398:000000000-BGF8G:1:1108:18326:16460	37	+
chr1	226895861	226895861	M00388:398:000000000-BGF8G:1:1114:11027:12379	37	+
chr1	229350627	229350627	M00388:398:000000000-BGF8G:1:1113:21720:11804	23	+
chr1	246502289	246502289	00388:398:000000000-BGF8G:1:1118:5870:10979	43	+
chr1	21224234	21224234	M01668:36:000000000-BYVWH:1:2108:11838:12778	28	+
chr1	91056406	91056406	M01668:36:000000000-BYVWH:1:2118:7379:15044	42	-
chr1	178451166	178451166	M01668:36:000000000-BYVWH:1:1108:12328:8157	23	-
chr1	6027995	6027995	M01668:36:000000000-BYVWH:1:1110:19702:23237_1:N:0:ACTCGCTA+AAGGAGTA	23	-
chr1	37322093	37322093	M01668:36:000000000-BYVWH:1:2104:12791:9307_1:N:0:ACTCGCTA+AAGGAGTA	28	-
chr1	21476850	21476850	M01668:36:000000000-BYVWH:1:1105:12622:22823	22	-
chr1	229580709	229580709	M01668:36:000000000-BYVWH:1:1104:5136:10925	42	+
chr1	1329825	1329825	M01668:36:000000000-BYVWH:1:1113:22945:5822_1:N:0:ACTCTCTA+CGTCTAAT	8	-
chr1	1329830	1329830	M01668:36:000000000-BYVWH:1:1119:10018:18808	3	-
chr1	91056393	91056393	M01668:36:000000000-BYVWH:1:2107:23284:23382	3	-
chr1	91056406	91056406	M01668:36:000000000-BYVWH:1:2113:10601:14689	42	-
chr1	230363888	230363888	M01668:36:000000000-BYVWH:1:1106:10890:19235_1:N:0:ACTCCCTA+CGTCTAAT	36	+
chr1	52994832	52994832	M01668:36:000000000-BYVWH:1:1103:27452:19357	22	+
chr1	150361986	150361986	M01668:36:000000000-BYVWH:1:1109:26329:6557_1:N:0:ACTCGCTA+TCTCTCCG	24	+
chr10	93781394	93781394	M00388:300:000000000-AW5WL:1:1107:15099:23473	12	-
chr10	126573046	126573046	00388:300:000000000-AW5WL:1:1103:14112:18318	41	+
chr10	54012844	54012844	M00388:300:000000000-AW5WL:1:1111:11933:11170	43	+
chr10	120449845	120449845	M00388:398:000000000-BGF8G:1:1108:16927:14123	29	+
chr10	120449845	120449845	M00388:398:000000000-BGF8G:1:1110:17111:23091	29	+
chr10	73953986	73953986	M01668:36:000000000-BYVWH:1:2104:7486:19920	28	-
chr10	22824735	22824735	M01668:36:000000000-BYVWH:1:1107:24679:10415	22	+
chr10	103124454	103124454	M01668:36:000000000-BYVWH:1:1104:14686:18400_1:N:0:ACTCTCTA+TCTCTCCG	24	-
chr11	60754521	60754521	M00388:300:000000000-AW5WL:1:2110:13489:14605	24	+
chr11	63646700	63646700	00388:300:000000000-AW5WL:1:2101:12526:20571	41	+
chr11	17173266	17173266	M00388:300:000000000-AW5WL:1:2110:6324:10742	29	+
chr11	62581498	62581498	00388:300:000000000-AW5WL:1:1117:27547:8845	43	+
chr11	129129840	129129840	M00388:398:000000000-BGF8G:1:1117:19775:5919	25	+
chr11	948852	948852	00388:398:000000000-BGF8G:1:1110:2740:17912	45	+
chr11	66929092	66929092	M00388:398:000000000-BGF8G:1:1103:12054:17890	23	+
chr11	119145548	119145548	M00388:398:000000000-BGF8G:1:1104:9403:2569	25	+
chr11	64472449	64472449	00388:398:000000000-BGF8G:1:1111:13041:10723	45	+
chr11	66929092	66929092	M00388:398:000000000-BGF8G:1:1106:6365:7539	25	+
chr11	66388270	66388270	M00388:398:000000000-BGF8G:1:1112:14092:4915	25	+
chr11	71834710	71834710	00388:398:000000000-BGF8G:1:1110:19133:2918	26	+
chr11	82891735	82891735	00388:398:000000000-BGF8G:1:1109:7831:20620	45	+
chr11	64727515	64727515	00388:398:000000000-BGF8G:1:1108:12999:15186	43	+
chr11	66689928	66689928	M00388:398:000000000-BGF8G:1:1111:6443:14816	25	-
chr11	955847	955847	00388:398:000000000-BGF8G:1:1105:6440:6404	45	+
chr11	3785646	3785646	00388:398:000000000-BGF8G:1:1108:26461:19862	38	+
chr11	66929092	66929092	M00388:398:000000000-BGF8G:1:1104:19386:13181	25	+
chr11	77456837	77456837	M01668:36:000000000-BYVWH:1:2108:11579:17213_1:N:0:ACTCGCTA+GTAAGGAG	8	-
chr11	117112912	117112912	M01668:36:000000000-BYVWH:1:1107:11855:8827	22	-
chr11	59420372	59420372	M01668:36:000000000-BYVWH:1:1103:11550:11679	8	+
chr11	65767772	65767772	M01668:36:000000000-BYVWH:1:1116:16500:20554_1:N:0:ACTCTCTA+CGTCTAAT	8	+
chr11	116773415	116773415	M01668:36:000000000-BYVWH:1:2106:16959:10265_1:N:0:ACTCGCTA+CGTCTAAT	23	+
chr11	3739129	3739129	M01668:36:000000000-BYVWH:1:1108:11559:18996	36	-
chr11	12211418	12211418	M01668:36:000000000-BYVWH:1:1110:14809:17356_1:N:0:TCTCGCTA+TCTCTCCG	3	-
chr11	73367825	73367825	M01668:36:000000000-BYVWH:1:2111:12270:18355_1:N:0:ACTCGCTA+TCTCTCCG	28	+
chr12	68991482	68991482	00388:300:000000000-AW5WL:1:2101:5144:8199	41	+
chr12	54668754	54668754	00388:300:000000000-AW5WL:1:1117:9278:17537	42	+
chr12	110601932	110601932	M00388:300:000000000-AW5WL:1:1109:11782:18758	23	+
chr12	41427416	41427416	00388:398:000000000-BGF8G:1:1107:7745:11837	45	+
chr12	51117030	51117030	00388:398:000000000-BGF8G:1:1117:15960:10798	45	+
chr12	100524258	100524258	M00388:398:000000000-BGF8G:1:1112:24547:12416	42	+
chr12	50807322	50807322	00388:398:000000000-BGF8G:1:1110:9057:16579	39	+
chr12	123363803	123363803	M00388:398:000000000-BGF8G:1:1114:25501:8087	43	-
chr12	42747809	42747809	M00388:398:000000000-BGF8G:1:1106:6565:4191	23	+
chr12	93887916	93887916	00388:398:000000000-BGF8G:1:1118:27422:13574	15	+
chr12	65580196	65580196	M00388:398:000000000-BGF8G:1:1107:20290:12383	42	+
chr12	33843903	33843903	00388:398:000000000-BGF8G:1:1109:11686:22489	39	+
chr12	56609076	56609076	M00388:398:000000000-BGF8G:1:1115:23929:14111	29	+
chr12	123000538	123000538	M00388:398:000000000-BGF8G:1:1103:18099:11181	29	+
chr12	47166332	47166332	M00388:398:000000000-BGF8G:1:1114:23032:22605	43	+
chr12	56981869	56981869	M00388:398:000000000-BGF8G:1:1113:7006:10498	42	+
chr12	62982629	62982629	M01668:36:000000000-BYVWH:1:1109:14059:6153	28	+
chr12	89570569	89570569	M01668:36:000000000-BYVWH:1:1110:2840:8677	8	-
chr12	875201	875201	M01668:36:000000000-BYVWH:1:1115:24327:21077_1:N:0:ACTCGCTA+ACTGCATA	3	-
chr12	2980893	2980893	M01668:36:000000000-BYVWH:1:1119:9269:10514_1:N:0:ACTCGCTA+ACTGCATT	22	-
chr12	120620917	120620917	M01668:36:000000000-BYVWH:1:1101:14699:3361	24	-
chr12	120620921	120620921	M01668:36:000000000-BYVWH:1:1101:10768:17425	22	-
chr12	28410616	28410616	M01668:36:000000000-BYVWH:1:2107:15620:24766_1:N:0:CCTCGCTA+CGTCTAAT	42	-
chr12	444674	444674	M01668:36:000000000-BYVWH:1:1101:9196:14041_1:N:0:ACTCGCAA+TCTCTCTG	36	-
chr13	76163160	76163160	M00388:398:000000000-BGF8G:1:1106:17185:19307	23	+
chr13	96428551	96428551	M00388:398:000000000-BGF8G:1:1107:18334:12625	43	-
chr13	87199645	87199645	M00388:398:000000000-BGF8G:1:1107:2768:15679	25	+
chr14	66204282	66204282	00388:300:000000000-AW5WL:1:2107:27216:15779	43	+
chr14	77992608	77992608	M00388:300:000000000-AW5WL:1:2103:21063:11483	43	+
chr14	103904824	103904824	M00388:300:000000000-AW5WL:1:2111:9502:10508	42	+
chr14	66989471	66989471	M00388:398:000000000-BGF8G:1:1112:27643:16336	43	+
chr14	23553188	23553188	M00388:398:000000000-BGF8G:1:1117:15118:17214	15	+
chr14	75292123	75292123	M00388:398:000000000-BGF8G:1:1103:19745:6900	42	+
chr14	100457732	100457732	00388:398:000000000-BGF8G:1:1119:5874:9134	26	+
chr14	23230142	23230142	M00388:398:000000000-BGF8G:1:1109:7455:3939	37	+
chr14	100457732	100457732	00388:398:000000000-BGF8G:1:1115:6760:3890	26	+
chr14	100457732	100457732	00388:398:000000000-BGF8G:1:1117:20689:17534	26	+
chr14	96435522	96435522	M01668:36:000000000-BYVWH:1:1104:24978:9136_1:N:0:ACTCACTA+ACTGCATA	28	-
chr14	55531031	55531031	M01668:36:000000000-BYVWH:1:2107:17472:18959	36	-
chr14	103070814	103070814	M01668:36:000000000-BYVWH:1:1102:17971:8065	36	-
chr14	103070815	103070815	M01668:36:000000000-BYVWH:1:1109:9085:12545	36	-
chr14	103070818	103070818	M01668:36:000000000-BYVWH:1:1105:14831:22918	28	-
chr14	103070819	103070819	M01668:36:000000000-BYVWH:1:1117:21056:6743	28	-
chr14	98951625	98951625	M01668:36:000000000-BYVWH:1:2104:20020:18840	41	-
chr14	24576541	24576541	M01668:36:000000000-BYVWH:1:1110:27047:13889	42	-
chr15	81899021	81899021	M00388:300:000000000-AW5WL:1:1108:8943:7115	15	-
chr15	91306043	91306043	M00388:300:000000000-AW5WL:1:1102:18711:22764	25	+
chr15	41595427	41595427	M00388:398:000000000-BGF8G:1:1104:12896:19492	17	+
chr15	44766664	44766664	M00388:398:000000000-BGF8G:1:1119:9457:5015	23	+
chr15	85572391	85572391	M01668:36:000000000-BYVWH:1:1101:16948:12042	22	+
chr16	12215675	12215675	00388:300:000000000-AW5WL:1:1105:27726:9148	18	+
chr16	29862795	29862795	00388:300:000000000-AW5WL:1:2113:10962:21027	38	+
chr16	84123837	84123837	M00388:398:000000000-BGF8G:1:1104:11940:22508	42	+
chr16	471181	471181	M00388:398:000000000-BGF8G:1:1113:5276:14784	43	+
chr16	23625551	23625551	M00388:398:000000000-BGF8G:1:1112:14016:19708	23	+
chr16	69661402	69661402	M00388:398:000000000-BGF8G:1:1101:14660:19780	23	+
chr16	23625551	23625551	M00388:398:000000000-BGF8G:1:1103:14686:18599	23	+
chr16	66842000	66842000	M00388:398:000000000-BGF8G:1:1119:25146:9331	25	+
chr16	46594717	46594717	00388:398:000000000-BGF8G:1:1116:24795:8987	45	+
chr16	1650484	1650484	00388:398:000000000-BGF8G:1:1116:13064:5684	43	+
chr16	84123837	84123837	00388:398:000000000-BGF8G:1:1108:20752:5399	43	+
chr16	11871239	11871239	M01668:36:000000000-BYVWH:1:2112:5146:6971_1:N:0:ACTCGATA+CTAAGCCT	22	-
chr16	15715148	15715148	M01668:36:000000000-BYVWH:1:1119:8657:24028	8	-
chr17	71225928	71225928	M00388:300:000000000-AW5WL:1:2112:13060:10094	32	+
chr17	80166178	80166178	00388:300:000000000-AW5WL:1:2108:7139:18247	15	+
chr17	80166228	80166228	M00388:300:000000000-AW5WL:1:1101:12614:20350	40	-
chr17	37035439	37035439	M00388:300:000000000-AW5WL:1:1107:19382:4522	40	+
chr17	77851306	77851306	M00388:300:000000000-AW5WL:1:1103:19301:22306	37	+
chr17	80166228	80166228	M00388:300:000000000-AW5WL:1:1108:14059:17687	40	-
chr17	26915813	26915813	M00388:398:000000000-BGF8G:1:1104:15913:16136	26	+
chr17	80166228	80166228	M00388:398:000000000-BGF8G:1:1101:11298:20224	23	-
chr17	80487581	80487581	00388:398:000000000-BGF8G:1:1109:18287:13428	45	+
chr17	29221414	29221414	M00388:398:000000000-BGF8G:1:1101:14190:21457	37	+
chr17	33923315	33923315	M00388:398:000000000-BGF8G:1:1106:7072:8116	23	+
chr17	41232876	41232876	M00388:398:000000000-BGF8G:1:1109:15012:5182	23	+
chr17	80029562	80029562	00388:398:000000000-BGF8G:1:1113:8624:14525	39	+
chr17	79244456	79244456	00388:398:000000000-BGF8G:1:1105:18030:24595	45	+
chr17	80166228	80166228	M00388:398:000000000-BGF8G:1:1103:13644:14317	43	-
chr17	80166228	80166228	M00388:398:000000000-BGF8G:1:1112:18244:9863	40	-
chr17	41232876	41232876	M00388:398:000000000-BGF8G:1:1106:20288:4046	23	+
chr17	5207543	5207543	M00388:398:000000000-BGF8G:1:1111:25946:19094	43	-
chr17	80166228	80166228	M00388:398:000000000-BGF8G:1:1102:6847:17010	43	-
chr17	38399532	38399532	M00388:398:000000000-BGF8G:1:1107:14105:5494	17	+
chr17	40526677	40526677	00388:398:000000000-BGF8G:1:1108:9461:4516	43	+
chr17	80166228	80166228	M00388:398:000000000-BGF8G:1:1101:25148:6919	40	-
chr17	41232876	41232876	M00388:398:000000000-BGF8G:1:1109:9740:11899	23	+
chr17	79565152	79565152	M00388:398:000000000-BGF8G:1:1115:13867:18377	23	+
chr17	80166228	80166228	M00388:398:000000000-BGF8G:1:1116:8822:21092	31	-
chr17	4009684	4009684	M01668:36:000000000-BYVWH:1:1110:14844:22745	42	-
chr17	8416309	8416309	M01668:36:000000000-BYVWH:1:1103:12198:23910_1:N:0:ACTCGCTA+AAGGAGTA	22	+
chr17	38802080	38802080	M01668:36:000000000-BYVWH:1:1119:14862:5851	41	-
chr17	28190629	28190629	M01668:36:000000000-BYVWH:1:2113:4845:11881_1:N:0:ACTCACTA+CGTCTAAT	36	+
chr17	46525435	46525435	M01668:36:000000000-BYVWH:1:2119:13314:9188_1:N:0:ACTCGCTA+CGTCTAAT	36	-
chr17	61727100	61727100	M01668:36:000000000-BYVWH:1:2107:21143:15341	36	-
chr17	61727104	61727104	M01668:36:000000000-BYVWH:1:2112:21242:22629	28	-
chr17	74770967	74770967	M01668:36:000000000-BYVWH:1:1114:13801:20192	23	-
chr17	20827588	20827588	M01668:36:000000000-BYVWH:1:1101:13943:6108	22	+
chr17	42535673	42535673	M01668:36:000000000-BYVWH:1:1104:26291:8687	41	-
chr17	46922588	46922588	M01668:36:000000000-BYVWH:1:1104:22374:21216	24	-
chr17	46922592	46922592	M01668:36:000000000-BYVWH:1:1101:8235:13285	22	-
chr17	49159771	49159771	M01668:36:000000000-BYVWH:1:1112:17470:22426_1:N:0:ACTCGCTA+TCTCTCCG	36	+
chr17	53114670	53114670	M01668:36:000000000-BYVWH:1:1116:20032:16590_1:N:0:ACTCTCTA+TCTCTCCG	8	+
chr18	51888407	51888407	00388:398:000000000-BGF8G:1:1105:19642:18920	42	+
chr18	13665446	13665446	M00388:398:000000000-BGF8G:1:1110:24932:5614	23	+
chr18	72350299	72350299	00388:398:000000000-BGF8G:1:1109:18875:10193	45	+
chr18	22728149	22728149	M01668:36:000000000-BYVWH:1:1106:23102:10659	23	-
chr18	62231388	62231388	M01668:36:000000000-BYVWH:1:1106:9507:14832	42	+
chr19	5620665	5620665	M00388:300:000000000-AW5WL:1:1112:28214:7848	41	-
chr19	50110277	50110277	M00388:300:000000000-AW5WL:1:1103:18160:19821	43	+
chr19	58024409	58024409	M00388:300:000000000-AW5WL:1:1102:6888:12719	25	+
chr19	4405241	4405241	M00388:398:000000000-BGF8G:1:1111:15026:13723	23	+
chr19	5618167	5618167	M00388:398:000000000-BGF8G:1:1107:5235:13117	25	-
chr19	6099431	6099431	M00388:398:000000000-BGF8G:1:1109:10631:8842	23	+
chr19	7844463	7844463	M00388:398:000000000-BGF8G:1:1115:23562:14009	43	-
chr19	58024409	58024409	M00388:398:000000000-BGF8G:1:1115:5495:4871	25	+
chr19	2007196	2007196	M00388:398:000000000-BGF8G:1:1106:7098:15875	24	+
chr19	58024409	58024409	M00388:398:000000000-BGF8G:1:1101:12863:18199	25	+
chr19	14018909	14018909	M00388:398:000000000-BGF8G:1:1114:19645:12933	15	+
chr19	4405241	4405241	00388:398:000000000-BGF8G:1:1119:12465:11189	37	+
chr19	5618167	5618167	M00388:398:000000000-BGF8G:1:1105:16702:13388	25	-
chr19	4405241	4405241	M01668:36:000000000-BYVWH:1:1104:16759:24463	22	+
chr19	50899377	50899377	M01668:36:000000000-BYVWH:1:2113:22074:18199_1:N:0:GCTCGCTA+ACTGCATA	8	+
chr19	12289188	12289188	M01668:36:000000000-BYVWH:1:2107:12311:14208_1:N:0:ACTCTCTA+CTAAGCCT	22	+
chr19	5599633	5599633	M01668:36:000000000-BYVWH:1:2109:21838:12053	3	+
chr19	47662726	47662726	M01668:36:000000000-BYVWH:1:2113:25456:3406_1:N:0:ACTCTCTA+CGTCTAAT	24	+
chr19	4256258	4256258	M01668:36:000000000-BYVWH:1:2114:13095:17780_1:N:0:ACTCGCTC+TCTCTCCG	22	-
chr19	6845574	6845574	M01668:36:000000000-BYVWH:1:1119:25334:23029_1:N:0:ACTCGCTA+TCTCTCCG	41	-
chr2	26590454	26590454	M00388:300:000000000-AW5WL:1:1107:5868:11142	43	-
chr2	201804477	201804477	M00388:300:000000000-AW5WL:1:1105:25121:4941	43	-
chr2	103272589	103272589	M00388:398:000000000-BGF8G:1:1108:7838:8946	37	+
chr2	112463810	112463810	00388:398:000000000-BGF8G:1:1117:6978:3579	42	+
chr2	129287642	129287642	00388:398:000000000-BGF8G:1:1115:13550:8048	45	+
chr2	64878601	64878601	M00388:398:000000000-BGF8G:1:1113:4855:8406	43	-
chr2	103272589	103272589	M00388:398:000000000-BGF8G:1:1109:5795:19730	42	+
chr2	201306135	201306135	M00388:398:000000000-BGF8G:1:1119:6185:7574	37	+
chr2	219229951	219229951	M00388:398:000000000-BGF8G:1:1102:4581:9202	43	-
chr2	232606352	232606352	00388:398:000000000-BGF8G:1:1117:22588:9755	43	+
chr2	24919047	24919047	M00388:398:000000000-BGF8G:1:1109:7304:5336	37	+
chr2	97286173	97286173	00388:398:000000000-BGF8G:1:1110:17006:22436	45	+
chr2	112463810	112463810	00388:398:000000000-BGF8G:1:1109:17267:5460	43	+
chr2	202326498	202326498	M00388:398:000000000-BGF8G:1:1105:27481:7368	19	+
chr2	112463810	112463810	M01668:36:000000000-BYVWH:1:1107:14763:13922	41	+
chr2	27867174	27867174	M01668:36:000000000-BYVWH:1:1101:4079:12284	22	-
chr2	30602500	30602500	M01668:36:000000000-BYVWH:1:2108:5443:17571_1:N:0:ACTCGCTA+CTAAGCCT	22	+
chr2	129287642	129287642	M01668:36:000000000-BYVWH:1:1116:3107:17988_1:N:0:ACTCGCTA+CTAAGCCT	42	+
chr2	128867948	128867948	M01668:36:000000000-BYVWH:1:2109:18090:12909_1:N:0:ACTCACTA+CGTCTAAT	23	+
chr2	167973781	167973781	M01668:36:000000000-BYVWH:1:1102:15999:9011	36	+
chr2	37244255	37244255	M01668:36:000000000-BYVWH:1:1116:16306:8522	24	-
chr2	37244256	37244256	M01668:36:000000000-BYVWH:1:2114:24471:11489	24	-
chr2	37244260	37244260	M01668:36:000000000-BYVWH:1:2119:20911:23478	23	-
chr2	82239026	82239026	M01668:36:000000000-BYVWH:1:1119:22636:16507_1:N:0:ACTCGCTA+TCTCTCCG	28	+
chr20	34216189	34216189	00388:300:000000000-AW5WL:1:2108:7116:18243	18	-
chr20	62344889	62344889	M00388:300:000000000-AW5WL:1:2118:13714:10689	43	+
chr20	34460831	34460831	00388:300:000000000-AW5WL:1:2110:27889:10455	43	+
chr20	34493463	34493463	00388:398:000000000-BGF8G:1:1102:6121:11851	39	+
chr20	2891721	2891721	M00388:398:000000000-BGF8G:1:1101:14663:11830	29	+
chr20	3598530	3598530	M00388:398:000000000-BGF8G:1:1110:20677:8822	43	+
chr20	34493463	34493463	00388:398:000000000-BGF8G:1:1105:5627:19895	39	+
chr20	3598530	3598530	M01668:36:000000000-BYVWH:1:1114:17547:22158_1:N:0:ACTCGCTA+GTAAGGAG	8	+
chr20	3598530	3598530	M01668:36:000000000-BYVWH:1:1103:7898:19347	8	+
chr20	3598530	3598530	M01668:36:000000000-BYVWH:1:1110:11974:16341	3	+
chr20	8204296	8204296	M01668:36:000000000-BYVWH:1:1106:16618:5605_1:N:0:ACACGCTA+CTAAGCCT	41	+
chr20	21126672	21126672	M01668:36:000000000-BYVWH:1:2104:26754:7188_1:N:0:ACTCGCTT+CTAAGCCT	41	-
chr20	21126673	21126673	M01668:36:000000000-BYVWH:1:2117:4621:10534_1:N:0:ACTCGCTA+CTAAGCCT	36	-
chr20	58781152	58781152	M01668:36:000000000-BYVWH:1:2113:6851:19727_1:N:0:ACTCGCTA+CTAAGCCT	41	+
chr20	59974532	59974532	M01668:36:000000000-BYVWH:1:2109:14700:17274	42	+
chr20	11485179	11485179	M01668:36:000000000-BYVWH:1:2108:15686:23051_1:N:0:ACTCGCTA+TCTCTCCG	36	+
chr21	46637688	46637688	00388:398:000000000-BGF8G:1:1102:13100:16146	43	+
chr21	30697527	30697527	M00388:398:000000000-BGF8G:1:1111:13071:8478	23	+
chr21	46637690	46637690	00388:398:000000000-BGF8G:1:1105:28268:14857	43	+
chr21	46637688	46637688	00388:398:000000000-BGF8G:1:1119:11464:19180	43	+
chr21	39744546	39744546	M01668:36:000000000-BYVWH:1:1105:26055:17516	28	-
chr22	37992405	37992405	00388:300:000000000-AW5WL:1:2106:11738:14543	41	+
chr22	30053689	30053689	00388:300:000000000-AW5WL:1:1119:18267:23050	45	+
chr22	38785838	38785838	M00388:300:000000000-AW5WL:1:2105:20817:13088	12	+
chr22	38406420	38406420	00388:398:000000000-BGF8G:1:1104:15298:3403	39	+
chr22	42259507	42259507	M00388:398:000000000-BGF8G:1:1103:11270:19522	37	+
chr22	50971522	50971522	00388:398:000000000-BGF8G:1:1116:4865:13650	39	+
chr22	50971522	50971522	00388:398:000000000-BGF8G:1:1114:22530:14682	39	+
chr22	26097319	26097319	M00388:398:000000000-BGF8G:1:1104:13947:19809	43	-
chr22	41852041	41852041	00388:398:000000000-BGF8G:1:1119:14300:15728	22	+
chr22	36771377	36771377	M00388:398:000000000-BGF8G:1:1115:17709:13055	29	+
chr22	40641826	40641826	M01668:36:000000000-BYVWH:1:1107:18330:15461_1:N:0:ACGCGCTA+GTAAGGAG	22	+
chr22	31694854	31694854	M01668:36:000000000-BYVWH:1:1109:25566:23079	22	+
chr22	40923787	40923787	M01668:36:000000000-BYVWH:1:1102:18555:20162	28	+
chr22	31964752	31964752	M01668:36:000000000-BYVWH:1:2111:27060:19153_1:N:0:ACTCACTA+TCTCTCCG	24	-
chr22	50810502	50810502	M01668:36:000000000-BYVWH:1:1116:22032:13936_1:N:0:ACTCGCTA+TCTCTCCG	41	+
chr3	17443680	17443680	00388:300:000000000-AW5WL:1:1102:7578:6566	43	+
chr3	17443682	17443682	M00388:300:000000000-AW5WL:1:1117:15040:12658	37	+
chr3	17443684	17443684	M00388:300:000000000-AW5WL:1:2118:22598:19987	29	+
chr3	48690055	48690055	M00388:300:000000000-AW5WL:1:2108:8475:17418	42	+
chr3	63864199	63864199	00388:300:000000000-AW5WL:1:1118:26824:12248	43	+
chr3	129419393	129419393	00388:300:000000000-AW5WL:1:1118:6389:20516	41	+
chr3	136116884	136116884	M00388:300:000000000-AW5WL:1:1106:14182:11674	26	-
chr3	17443680	17443680	M00388:300:000000000-AW5WL:1:1114:11704:12563	43	+
chr3	17443680	17443680	00388:300:000000000-AW5WL:1:1109:7370:2779	42	+
chr3	129489280	129489280	M00388:300:000000000-AW5WL:1:2116:11309:20430	23	+
chr3	152005229	152005229	M00388:300:000000000-AW5WL:1:2113:25743:20529	43	-
chr3	182762293	182762293	00388:300:000000000-AW5WL:1:1112:23731:5907	45	+
chr3	17443680	17443680	00388:398:000000000-BGF8G:1:1104:7428:3074	45	+
chr3	38684700	38684700	M00388:398:000000000-BGF8G:1:1104:4792:12807	25	+
chr3	129489280	129489280	M00388:398:000000000-BGF8G:1:1103:15837:6580	23	+
chr3	17443680	17443680	00388:398:000000000-BGF8G:1:1101:10051:24536	45	+
chr3	17443680	17443680	00388:398:000000000-BGF8G:1:1104:19426:12759	45	+
chr3	38684700	38684700	M00388:398:000000000-BGF8G:1:1103:8584:8021	25	+
chr3	17443680	17443680	00388:398:000000000-BGF8G:1:1102:16318:20797	45	+
chr3	47752954	47752954	M00388:398:000000000-BGF8G:1:1110:24404:20400	43	+
chr3	124457849	124457849	M00388:398:000000000-BGF8G:1:1110:11542:6629	23	+
chr3	17443680	17443680	00388:398:000000000-BGF8G:1:1104:15675:17873	45	+
chr3	17443680	17443680	00388:398:000000000-BGF8G:1:1103:18045:20511	45	+
chr3	47983598	47983598	00388:398:000000000-BGF8G:1:1116:21954:15209	45	+
chr3	116095227	116095227	00388:398:000000000-BGF8G:1:1119:27816:15030	43	+
chr3	182610514	182610514	00388:398:000000000-BGF8G:1:1119:28228:18839	45	+
chr3	17443680	17443680	00388:398:000000000-BGF8G:1:1110:18830:11526	45	+
chr3	17443680	17443680	00388:398:000000000-BGF8G:1:1107:12126:11221	45	+
chr3	14641655	14641655	00388:398:000000000-BGF8G:1:1110:7998:17969	43	+
chr3	17443680	17443680	00388:398:000000000-BGF8G:1:1107:23311:10439	45	+
chr3	17443680	17443680	00388:398:000000000-BGF8G:1:1105:6326:20598	45	+
chr3	17443680	17443680	00388:398:000000000-BGF8G:1:1105:15491:4137	45	+
chr3	17443683	17443683	M00388:398:000000000-BGF8G:1:1119:11715:12608	23	+
chr3	129489280	129489280	M00388:398:000000000-BGF8G:1:1103:9773:22478	23	+
chr3	14215274	14215274	00388:398:000000000-BGF8G:1:1104:3800:12920	37	+
chr3	17443680	17443680	00388:398:000000000-BGF8G:1:1102:12621:24530	45	+
chr3	52660352	52660352	M00388:398:000000000-BGF8G:1:1114:19097:21044	43	+
chr3	124457849	124457849	M00388:398:000000000-BGF8G:1:1110:17199:14245	23	+
chr3	17443680	17443680	00388:398:000000000-BGF8G:1:1105:19325:13373	45	+
chr3	79705842	79705842	M00388:398:000000000-BGF8G:1:1104:23158:14571	22	+
chr3	17443680	17443680	M01668:36:000000000-BYVWH:1:1107:17147:1962	8	+
chr3	38684700	38684700	M01668:36:000000000-BYVWH:1:1105:27534:15563	23	+
chr3	17443680	17443680	M01668:36:000000000-BYVWH:1:1104:6631:21065	22	+
chr3	17443683	17443683	M01668:36:000000000-BYVWH:1:1102:8041:19849	8	+
chr3	38684700	38684700	M01668:36:000000000-BYVWH:1:1101:16983:14427	23	+
chr3	17443680	17443680	M01668:36:000000000-BYVWH:1:2113:11206:18460_1:N:0:ACTCGCTA+AAGGAGTA	28	+
chr3	32762983	32762983	M01668:36:000000000-BYVWH:1:1108:26389:10741	22	-
chr3	101103228	101103228	M01668:36:000000000-BYVWH:1:1113:25168:3402	23	+
chr3	17443680	17443680	M01668:36:000000000-BYVWH:1:2117:14184:19686	22	+
chr3	48998545	48998545	M01668:36:000000000-BYVWH:1:2109:12922:9266_1:N:0:ACTCGCTA+CTACGCCT	23	-
chr3	51598851	51598851	M01668:36:000000000-BYVWH:1:1117:20842:10089_1:N:0:ACTCGCTA+CTAAGCCT	36	-
chr3	17443680	17443680	M01668:36:000000000-BYVWH:1:2109:13085:18793_1:N:0:ACTCGCTA+CGTCTAAT	41	+
chr3	38684700	38684700	M01668:36:000000000-BYVWH:1:2114:24757:12207_1:N:0:ACTCGCTA+CGTCTAAT	24	+
chr3	17443680	17443680	M01668:36:000000000-BYVWH:1:1114:8490:20002_1:N:0:ACTCGCTA+TCTCTCCG	22	+
chr3	38684700	38684700	M01668:36:000000000-BYVWH:1:1104:21474:18570	23	+
chr3	50001671	50001671	M01668:36:000000000-BYVWH:1:1101:20526:13348_1:N:0:ACTCTCTA+TCTCTCCG	36	-
chr3	120159192	120159192	M01668:36:000000000-BYVWH:1:1106:20952:21729	41	-
chr3	120159196	120159196	M01668:36:000000000-BYVWH:1:1112:13270:24588	36	-
chr4	157731540	157731540	M00388:300:000000000-AW5WL:1:2108:7388:7010	23	+
chr4	30027531	30027531	M00388:300:000000000-AW5WL:1:1104:12016:13451	43	+
chr4	17891876	17891876	M00388:398:000000000-BGF8G:1:1111:14534:8909	25	-
chr4	2395229	2395229	M00388:398:000000000-BGF8G:1:1110:6246:15004	43	-
chr4	54209149	54209149	00388:398:000000000-BGF8G:1:1119:8449:10609	12	+
chr4	129100389	129100389	00388:398:000000000-BGF8G:1:1106:13994:17628	43	+
chr4	32097047	32097047	M00388:398:000000000-BGF8G:1:1109:14913:2428	42	+
chr4	103475279	103475279	M00388:398:000000000-BGF8G:1:1107:12248:17638	23	+
chr4	114670473	114670473	M00388:398:000000000-BGF8G:1:1107:20925:9544	23	+
chr4	32097047	32097047	M00388:398:000000000-BGF8G:1:1111:3843:10073	42	+
chr5	170612110	170612110	00388:300:000000000-AW5WL:1:2113:13561:11432	41	-
chr5	80001822	80001822	M00388:300:000000000-AW5WL:1:1102:23545:2221	43	-
chr5	32440346	32440346	M00388:300:000000000-AW5WL:1:2113:12351:11252	25	+
chr5	180251170	180251170	M00388:398:000000000-BGF8G:1:1101:12452:12021	43	+
chr5	4454456	4454456	M00388:398:000000000-BGF8G:1:1118:6509:14298	43	-
chr5	150881794	150881794	00388:398:000000000-BGF8G:1:1113:25903:19245	41	+
chr5	22432026	22432026	M00388:398:000000000-BGF8G:1:1110:13358:24766	23	+
chr5	14231238	14231238	M00388:398:000000000-BGF8G:1:1111:4911:9094	37	+
chr5	154297002	154297002	M00388:398:000000000-BGF8G:1:1113:4008:6267	42	+
chr5	27380011	27380011	M00388:398:000000000-BGF8G:1:1106:13595:12526	29	+
chr5	107484132	107484132	M00388:398:000000000-BGF8G:1:1103:22962:11956	25	+
chr5	139792686	139792686	M00388:398:000000000-BGF8G:1:1116:9296:6048	25	+
chr5	14231238	14231238	M00388:398:000000000-BGF8G:1:1110:7816:4030	42	+
chr5	176907245	176907245	M00388:398:000000000-BGF8G:1:1109:10843:18011	25	-
chr5	180251170	180251170	M00388:398:000000000-BGF8G:1:1112:2883:18146	43	+
chr5	107484132	107484132	M01668:36:000000000-BYVWH:1:1115:15721:15308_1:N:0:ACTCGCTA+GTAAGGAG	24	+
chr5	163687269	163687269	M01668:36:000000000-BYVWH:1:1107:29556:14947	22	-
chr5	107484132	107484132	M01668:36:000000000-BYVWH:1:1114:2795:8275_1:N:0:TCTCGCTA+ACTGCATA	23	+
chr5	107484132	107484132	M01668:36:000000000-BYVWH:1:2107:13051:15315	23	+
chr5	5456072	5456072	M01668:36:000000000-BYVWH:1:1102:6446:14845	23	-
chr5	60570303	60570303	M01668:36:000000000-BYVWH:1:2107:15005:14166_1:N:0:ACTCGCTA+TCTCTCCG	42	+
chr5	107484132	107484132	M01668:36:000000000-BYVWH:1:1101:23245:23595	23	+
chr6	117598383	117598383	00388:300:000000000-AW5WL:1:2113:5492:12276	45	+
chr6	131375757	131375757	M00388:300:000000000-AW5WL:1:2113:16626:6123	33	-
chr6	21186315	21186315	M00388:300:000000000-AW5WL:1:2117:20341:7114	25	+
chr6	146276510	146276510	M00388:300:000000000-AW5WL:1:2117:9745:11603	23	+
chr6	34797219	34797219	M00388:398:000000000-BGF8G:1:1115:11620:5110	42	+
chr6	36034740	36034740	M00388:398:000000000-BGF8G:1:1108:13321:11194	25	+
chr6	37231600	37231600	M00388:398:000000000-BGF8G:1:1118:18150:20693	22	+
chr6	32341818	32341818	M00388:398:000000000-BGF8G:1:1112:18200:16406	29	+
chr6	38843471	38843471	00388:398:000000000-BGF8G:1:1117:26180:9533	45	+
chr6	72085977	72085977	M00388:398:000000000-BGF8G:1:1112:22470:18209	23	+
chr6	151936955	151936955	M00388:398:000000000-BGF8G:1:1105:9226:17037	13	+
chr6	77788760	77788760	M00388:398:000000000-BGF8G:1:1109:24952:18484	43	-
chr6	4700553	4700553	M00388:398:000000000-BGF8G:1:1114:22631:8852	12	+
chr6	36034740	36034740	M00388:398:000000000-BGF8G:1:1117:24052:11225	29	+
chr6	57063854	57063854	M00388:398:000000000-BGF8G:1:1112:21398:16196	43	-
chr6	150022468	150022468	M00388:398:000000000-BGF8G:1:1103:13935:16518	25	+
chr6	118956715	118956715	M00388:398:000000000-BGF8G:1:1107:20249:13633	43	-
chr6	43556877	43556877	M01668:36:000000000-BYVWH:1:1119:20693:10715_1:N:0:ACTCGCTA+GTAAGGAG	3	-
chr6	43559534	43559534	M01668:36:000000000-BYVWH:1:1103:24905:6677	3	+
chr6	157068260	157068260	M01668:36:000000000-BYVWH:1:1104:14675:9498_1:N:0:ACTCGCTA+GTAAGGAG	41	-
chr6	76367798	76367798	M01668:36:000000000-BYVWH:1:1101:18158:8770_1:N:0:ACTCTCTA+ACTGCATA	22	-
chr6	152652694	152652694	M01668:36:000000000-BYVWH:1:2108:7367:3719_1:N:0:ACTCGCTA+ACTGCATA	24	-
chr6	14263694	14263694	M01668:36:000000000-BYVWH:1:2104:20418:24573_1:N:0:ACTCGCTA+CTAAGCCT	36	-
chr6	108362175	108362175	M01668:36:000000000-BYVWH:1:1105:22214:11814_1:N:0:TCTCGCTA+CGTCTAAT	22	-
chr6	1069755	1069755	M01668:36:000000000-BYVWH:1:1108:15258:20775	8	+
chr6	81883427	81883427	M01668:36:000000000-BYVWH:1:1108:14551:18303_1:N:0:ACTCTCTA+TCTCTCCG	41	-
chr6	139249102	139249102	M01668:36:000000000-BYVWH:1:1113:18566:22094	22	+
chr6	139249104	139249104	M01668:36:000000000-BYVWH:1:1101:12214:5426	22	+
chr7	29208822	29208822	M00388:300:000000000-AW5WL:1:2108:23363:6861	43	-
chr7	93765503	93765503	M00388:300:000000000-AW5WL:1:1109:20630:2114	43	+
chr7	91619368	91619368	M00388:398:000000000-BGF8G:1:1112:9962:24532	37	+
chr7	100414095	100414095	M00388:398:000000000-BGF8G:1:1119:22011:13133	25	-
chr7	156995173	156995173	00388:398:000000000-BGF8G:1:1107:12881:22644	15	+
chr7	79847426	79847426	M00388:398:000000000-BGF8G:1:1108:16938:14513	23	+
chr7	155547322	155547322	M00388:398:000000000-BGF8G:1:1105:3245:18419	25	+
chr7	77478827	77478827	M00388:398:000000000-BGF8G:1:1119:4049:10670	26	+
chr7	24619667	24619667	00388:398:000000000-BGF8G:1:1102:11111:15949	43	+
chr7	84231208	84231208	00388:398:000000000-BGF8G:1:1117:15479:21777	45	+
chr7	5376772	5376772	M00388:398:000000000-BGF8G:1:1114:23206:15206	23	+
chr7	105731966	105731966	M01668:36:000000000-BYVWH:1:1111:7750:2791	36	+
chr7	107016644	107016644	M01668:36:000000000-BYVWH:1:1103:28445:15598	36	-
chr7	132673816	132673816	M01668:36:000000000-BYVWH:1:1104:18521:9220	3	+
chr7	148454477	148454477	M01668:36:000000000-BYVWH:1:1112:10943:21742	8	-
chr7	128933572	128933572	M01668:36:000000000-BYVWH:1:2104:4341:17628_1:N:0:ACTCGCGA+AAGGAGTA	41	-
chr7	135081860	135081860	M01668:36:000000000-BYVWH:1:2114:10696:17302_1:N:0:ACTCGCTA+CTAAGCCT	22	-
chr7	16265538	16265538	M01668:36:000000000-BYVWH:1:2115:20160:16387	3	-
chr7	149300916	149300916	M01668:36:000000000-BYVWH:1:2114:19790:10192_1:N:0:ACTCGCTA+TCTCTCCG	28	+
chr8	124527571	124527571	M00388:300:000000000-AW5WL:1:2108:21383:17201	43	-
chr8	128273360	128273360	00388:300:000000000-AW5WL:1:1108:8036:20898	40	+
chr8	18618418	18618418	M00388:398:000000000-BGF8G:1:1110:6758:16040	23	+
chr8	32589474	32589474	00388:398:000000000-BGF8G:1:1102:10088:24180	43	+
chr8	145611431	145611431	M00388:398:000000000-BGF8G:1:1118:17882:24051	38	+
chr8	145611988	145611988	00388:398:000000000-BGF8G:1:1117:10423:23769	45	+
chr8	8698095	8698095	M00388:398:000000000-BGF8G:1:1104:11941:3157	42	+
chr8	144630349	144630349	M00388:398:000000000-BGF8G:1:1103:12865:3243	26	+
chr8	26156919	26156919	M01668:36:000000000-BYVWH:1:1115:28014:13870_1:N:0:ACTCGCTA+TCTCTCCG	22	-
chr9	38123391	38123391	M00388:300:000000000-AW5WL:1:1104:5879:10869	18	+
chr9	86927527	86927527	00388:300:000000000-AW5WL:1:2117:25177:6756	41	+
chr9	111222081	111222081	M00388:300:000000000-AW5WL:1:2116:25340:10839	13	+
chr9	123875913	123875913	M00388:398:000000000-BGF8G:1:1113:19630:10061	43	-
chr9	95190513	95190513	M00388:398:000000000-BGF8G:1:1110:2299:11453	42	+
chr9	6013739	6013739	M00388:398:000000000-BGF8G:1:1116:16906:9436	15	+
chr9	95190513	95190513	M00388:398:000000000-BGF8G:1:1119:23105:16124	37	+
chr9	37330670	37330670	M00388:398:000000000-BGF8G:1:1103:9493:21178	37	+
chr9	127817075	127817075	M00388:398:000000000-BGF8G:1:1115:25855:5515	29	+
chr9	95190513	95190513	M00388:398:000000000-BGF8G:1:1108:13389:21600	42	+
chr9	130004039	130004039	M00388:398:000000000-BGF8G:1:1114:6211:6649	25	+
chr9	131350085	131350085	M01668:36:000000000-BYVWH:1:1106:22598:21366_1:N:0:ACTCGCTA+GTAAGGAG	22	+
chr9	8672760	8672760	M01668:36:000000000-BYVWH:1:1106:17890:23398_1:N:0:ACTCACTA+ACTGCATA	28	-
chr9	37177634	37177634	M01668:36:000000000-BYVWH:1:2114:11979:18902_1:N:0:ACTCGCTC+AAGGAGTA	3	-
chr9	86270712	86270712	M01668:36:000000000-BYVWH:1:1119:26638:16002_1:N:0:ACTCGCTA+CTAAGCCT	28	+
chr9	97987815	97987815	M01668:36:000000000-BYVWH:1:1101:13785:14212_1:N:0:ACTCGCTA+CTAAGCCT	8	-
chr9	134328315	134328315	M01668:36:000000000-BYVWH:1:1110:28704:10187	42	+
chrX	27211223	27211223	00388:300:000000000-AW5WL:1:1109:5720:20606	12	+
chrX	100595189	100595189	00388:300:000000000-AW5WL:1:2118:22333:9895	12	-
chrX	112212764	112212764	M00388:300:000000000-AW5WL:1:1101:19997:18283	32	+
chrX	133077018	133077018	00388:398:000000000-BGF8G:1:1103:22882:14215	45	+
chrX	41723036	41723036	00388:398:000000000-BGF8G:1:1104:6685:17126	45	+
chrX	53196658	53196658	00388:398:000000000-BGF8G:1:1103:5980:12969	18	+
chrX	133077018	133077018	00388:398:000000000-BGF8G:1:1113:8208:8736	45	+
chrX	149881701	149881701	M00388:398:000000000-BGF8G:1:1107:27755:17265	42	+
chrX	122749251	122749251	M00388:398:000000000-BGF8G:1:1109:26979:15034	25	+
chrX	133077018	133077018	00388:398:000000000-BGF8G:1:1113:12849:3112	43	+
chrX	46766729	46766729	M01668:36:000000000-BYVWH:1:1115:22510:19936	36	-
chrX	15483532	15483532	M01668:36:000000000-BYVWH:1:1110:18894:19214_1:N:0:ACTCGCTA+AAGGAGTA	41	-
chrX	105132106	105132106	M01668:36:000000000-BYVWH:1:1101:19552:17056_1:N:0:ACTCGCTA+CGTCTAAT	8	-

## Sheet: SubtypeC
chr1	27026250	27026250	M00388:300:000000000-AW5WL:1:1113:7457:20759	25	+
chr11	681733	681733	00388:300:000000000-AW5WL:1:1107:23372:9633	45	+
chr12	52156286	52156286	00388:300:000000000-AW5WL:1:2117:12264:10160	45	+
chr12	110310934	110310934	M00388:300:000000000-AW5WL:1:2104:24359:5110	37	+
chr14	66204282	66204282	M00388:300:000000000-AW5WL:1:1111:26959:16763	43	+
chr16	17123004	17123004	M00388:300:000000000-AW5WL:1:1113:12028:22196	37	+
chr17	61646684	61646684	M00388:300:000000000-AW5WL:1:1108:5693:9388	42	+
chr17	80166228	80166228	M00388:300:000000000-AW5WL:1:1102:22484:23699	37	-
chr19	17843684	17843684	00388:300:000000000-AW5WL:1:2112:3698:10637	40	+
chr2	162051628	162051628	M00388:300:000000000-AW5WL:1:2105:13649:20647	23	+
chr20	46217317	46217317	00388:300:000000000-AW5WL:1:1109:24305:4016	43	+
chr3	17443680	17443680	00388:300:000000000-AW5WL:1:1101:24545:18910	43	+
chr3	17443683	17443683	M00388:300:000000000-AW5WL:1:1110:5046:12921	25	+
chr4	75043211	75043211	00388:300:000000000-AW5WL:1:1116:8571:16172	26	+
chr8	110549573	110549573	M00388:300:000000000-AW5WL:1:1104:15199:11984	43	+
chrX	101086129	101086129	00388:300:000000000-AW5WL:1:1112:5431:11762	15	+
chrX	153018071	153018071	M00388:300:000000000-AW5WL:1:1114:20052:24820	42	+
chr1	17361989	17361989	M00388:300:000000000-AW5WL:1:1119:11238:2481	43	-
chr1	21179492	21179492	M00388:300:000000000-AW5WL:1:1110:2551:13805	17	-
chr1	101836126	101836126	M00388:300:000000000-AW5WL:1:1114:8737:9405	25	+
chr1	101836129	101836129	M00388:300:000000000-AW5WL:1:1114:8746:9421	37	+
chr10	44588497	44588497	M00388:300:000000000-AW5WL:1:1111:6329:13779	12	-
chr11	37405992	37405992	M00388:300:000000000-AW5WL:1:1102:24610:8426	17	-
chr11	97092278	97092278	M00388:300:000000000-AW5WL:1:1105:10996:3344	43	-
chr12	54668754	54668754	00388:300:000000000-AW5WL:1:2107:14467:11943	42	+
chr14	71091020	71091020	00388:300:000000000-AW5WL:1:1108:14433:11786	38	+
chr14	71091048	71091048	00388:300:000000000-AW5WL:1:2118:17952:13221	20	+
chr15	91306043	91306043	M00388:300:000000000-AW5WL:1:1108:17273:24792	25	+
chr17	7151144	7151144	M00388:300:000000000-AW5WL:1:1102:7284:11065	23	+
chr17	28129849	28129849	00388:300:000000000-AW5WL:1:1107:12715:10701	43	+
chr19	58024409	58024409	M00388:300:000000000-AW5WL:1:1102:20764:7818	25	+
chr2	181817282	181817282	M00388:300:000000000-AW5WL:1:1118:11115:10157	41	+
chr2	184789738	184789738	M00388:300:000000000-AW5WL:1:1104:7652:10746	17	-
chr20	34459713	34459713	M00388:300:000000000-AW5WL:1:2109:26287:14791	43	+
chr21	17717171	17717171	M00388:300:000000000-AW5WL:1:2117:22280:11744	24	+
chr3	17443680	17443680	00388:300:000000000-AW5WL:1:1101:10703:8898	37	+
chr3	17443682	17443682	M00388:300:000000000-AW5WL:1:1110:14721:8893	37	+
chr3	17443683	17443683	00388:300:000000000-AW5WL:1:2103:24931:3660	43	+
chr3	75537279	75537279	M00388:300:000000000-AW5WL:1:1109:14366:22141	12	+
chr3	108159907	108159907	M00388:300:000000000-AW5WL:1:1103:7601:8256	25	+
chr3	143702423	143702423	M00388:300:000000000-AW5WL:1:1114:23449:12707	18	+
chr4	64089111	64089111	M00388:300:000000000-AW5WL:1:2113:8879:14502	26	-
chr5	107484132	107484132	M00388:300:000000000-AW5WL:1:2107:22588:17988	25	+
chr5	142823791	142823791	00388:300:000000000-AW5WL:1:2110:7006:20691	45	+
chr5	142823809	142823809	00388:300:000000000-AW5WL:1:2105:25526:16141	45	+
chr5	142823814	142823814	00388:300:000000000-AW5WL:1:2118:13048:18885	45	+
chr5	142823853	142823853	00388:300:000000000-AW5WL:1:2102:8469:10578	43	+
chr5	142823931	142823931	M00388:300:000000000-AW5WL:1:1102:21346:7196	37	-
chr6	55714586	55714586	M00388:300:000000000-AW5WL:1:2110:21996:12397	13	-
chr8	97711272	97711272	M00388:300:000000000-AW5WL:1:2111:13127:16309	43	+
chr9	95447305	95447305	M00388:300:000000000-AW5WL:1:1113:13361:22071	25	-
chrX	3302575	3302575	00388:300:000000000-AW5WL:1:1118:13220:4914	18	+
chrX	3302660	3302660	M00388:300:000000000-AW5WL:1:1112:26112:21445	13	-
chr1	25774520	25774520	00388:300:000000000-AW5WL:1:2104:11180:17327	42	+
chr1	218400598	218400598	M00388:300:000000000-AW5WL:1:1116:11579:14124	43	+
chr10	61292656	61292656	00388:300:000000000-AW5WL:1:1119:12304:20220	12	+
chr10	61292664	61292664	00388:300:000000000-AW5WL:1:2109:25484:14786	12	+
chr10	61292751	61292751	M00388:300:000000000-AW5WL:1:1118:17749:2465	16	-
chr11	47520494	47520494	M00388:300:000000000-AW5WL:1:1107:21981:14588	23	+
chr15	93535708	93535708	00388:300:000000000-AW5WL:1:1119:25289:15870	42	+
chr16	53828638	53828638	00388:300:000000000-AW5WL:1:2108:7545:12763	43	+
chr17	78706027	78706027	M00388:300:000000000-AW5WL:1:2117:9502:20073	43	+
chr17	80166228	80166228	M00388:300:000000000-AW5WL:1:1116:7259:4709	26	-
chr18	40068402	40068402	00388:300:000000000-AW5WL:1:1118:22165:13103	41	-
chr19	58024409	58024409	M00388:300:000000000-AW5WL:1:1102:7642:15932	25	+
chr2	225510770	225510770	00388:300:000000000-AW5WL:1:2112:16447:16845	43	+
chr20	62492188	62492188	00388:300:000000000-AW5WL:1:1111:25071:7424	45	+
chr22	40520159	40520159	M00388:300:000000000-AW5WL:1:1105:15404:15282	43	-
chr3	17443680	17443680	00388:300:000000000-AW5WL:1:1101:16530:8765	43	+
chr3	17443682	17443682	M00388:300:000000000-AW5WL:1:1104:17221:16364	23	+
chr3	150672556	150672556	M00388:300:000000000-AW5WL:1:1101:28873:9309	29	+
chr5	65369568	65369568	M00388:300:000000000-AW5WL:1:2110:10459:12601	29	+
chr6	54825914	54825914	M00388:300:000000000-AW5WL:1:2113:10456:19104	23	+
chr8	108337566	108337566	M00388:300:000000000-AW5WL:1:2114:8116:16565	23	+
chrX	56835963	56835963	M00388:300:000000000-AW5WL:1:1116:19837:13012	27	+
chr1	63589285	63589285	00388:300:000000000-AW5WL:1:1108:21772:14224	45	+
chr1	63589297	63589297	00388:300:000000000-AW5WL:1:1118:23251:7118	45	+
chr1	63589298	63589298	00388:300:000000000-AW5WL:1:1113:18560:16774	45	+
chr1	63589323	63589323	00388:300:000000000-AW5WL:1:2102:17335:16435	45	+
chr1	63589330	63589330	00388:300:000000000-AW5WL:1:2108:13047:20112	45	+
chr1	63589340	63589340	00388:300:000000000-AW5WL:1:2106:24628:16467	45	+
chr1	63589374	63589374	00388:300:000000000-AW5WL:1:2115:10590:21843	43	+
chr1	63589387	63589387	00388:300:000000000-AW5WL:1:1108:23380:15910	42	+
chr1	63589483	63589483	M00388:300:000000000-AW5WL:1:1118:23259:7134	42	-
chr1	234562351	234562351	M00388:300:000000000-AW5WL:1:2115:14345:15301	43	-
chr1	234562352	234562352	M00388:300:000000000-AW5WL:1:1103:12824:19123	43	-
chr1	234562353	234562353	M00388:300:000000000-AW5WL:1:1101:10770:19888	43	-
chr1	234562354	234562354	M00388:300:000000000-AW5WL:1:2103:17697:16934	43	-
chr1	234562355	234562355	M00388:300:000000000-AW5WL:1:1103:20861:10057	41	-
chr1	234562356	234562356	M00388:300:000000000-AW5WL:1:1103:10567:5187	43	-
chr1	234562359	234562359	M00388:300:000000000-AW5WL:1:1116:25168:8821	25	-
chr10	78145292	78145292	M00388:300:000000000-AW5WL:1:1106:18496:3387	43	+
chr10	110511099	110511099	00388:300:000000000-AW5WL:1:1112:15331:9799	45	+
chr10	110511101	110511101	00388:300:000000000-AW5WL:1:1115:21895:11795	45	+
chr10	110511103	110511103	00388:300:000000000-AW5WL:1:2103:21916:18667	45	+
chr10	110511116	110511116	00388:300:000000000-AW5WL:1:2111:15762:15071	45	+
chr10	110511118	110511118	00388:300:000000000-AW5WL:1:1115:21887:11813	45	+
chr10	110511136	110511136	00388:300:000000000-AW5WL:1:1102:21193:19910	40	+
chr10	110511157	110511157	00388:300:000000000-AW5WL:1:1117:19811:16521	40	+
chr10	110511168	110511168	00388:300:000000000-AW5WL:1:2110:11178:17011	39	+
chr10	110511175	110511175	00388:300:000000000-AW5WL:1:2103:21897:18663	39	+
chr10	110511311	110511311	M00388:300:000000000-AW5WL:1:1104:22400:18512	20	-
chr16	88001179	88001179	M00388:300:000000000-AW5WL:1:1101:22238:22247	12	+
chr17	80166228	80166228	M00388:300:000000000-AW5WL:1:1109:15537:2691	31	-
chr19	11637014	11637014	00388:300:000000000-AW5WL:1:2115:27674:11372	26	+
chr19	15411567	15411567	00388:300:000000000-AW5WL:1:1114:23160:9045	45	+
chr20	32966757	32966757	M00388:300:000000000-AW5WL:1:1110:4219:7126	29	+
chr20	33916135	33916135	M00388:300:000000000-AW5WL:1:2103:25538:9123	43	-
chr21	40597825	40597825	M00388:300:000000000-AW5WL:1:1118:17978:18387	29	+
chr3	17443680	17443680	00388:300:000000000-AW5WL:1:1101:10792:5881	37	+
chr3	17443682	17443682	M00388:300:000000000-AW5WL:1:1101:12489:18083	25	+
chr3	17443683	17443683	M00388:300:000000000-AW5WL:1:1105:16135:9532	23	+
chr3	129011044	129011044	M00388:300:000000000-AW5WL:1:2115:16749:14428	29	+
chr4	54293450	54293450	00388:300:000000000-AW5WL:1:1110:14265:6142	43	+
chr4	134925334	134925334	00388:300:000000000-AW5WL:1:1102:19591:17080	40	+
chr4	134925357	134925357	00388:300:000000000-AW5WL:1:2108:19422:17595	40	+
chr4	134925399	134925399	00388:300:000000000-AW5WL:1:2112:8684:18630	39	+
chr4	134925412	134925412	00388:300:000000000-AW5WL:1:2108:19418:17614	39	+
chr4	134925517	134925517	M00388:300:000000000-AW5WL:1:1105:12978:17228	13	-
chr4	135050671	135050671	M00388:300:000000000-AW5WL:1:2117:14104:21235	23	-
chr4	135673579	135673579	M00388:300:000000000-AW5WL:1:1110:19364:3408	41	-
chr5	49697397	49697397	00388:300:000000000-AW5WL:1:2112:8633:8764	15	+
chr6	119601949	119601949	00388:300:000000000-AW5WL:1:1105:10887:13959	45	+
chr7	10067312	10067312	00388:300:000000000-AW5WL:1:2105:24284:9295	43	+
chr7	10067458	10067458	M00388:300:000000000-AW5WL:1:2106:3663:10789	22	-
chr7	21486085	21486085	M00388:300:000000000-AW5WL:1:2101:5870:19070	23	+
chr8	144712914	144712914	M00388:300:000000000-AW5WL:1:1110:15274:20789	23	+
chr8	145522643	145522643	M00388:300:000000000-AW5WL:1:2117:20120:13431	23	+
chr9	21017707	21017707	M00388:300:000000000-AW5WL:1:2104:5021:10231	43	+
chr1	28392775	28392775	M00388:398:000000000-BGF8G:1:1101:9322:10315	43	+
chr1	63880300	63880300	M00388:398:000000000-BGF8G:1:1107:5155:10780	37	+
chr1	86850203	86850203	M00388:398:000000000-BGF8G:1:1117:25746:14606	23	+
chr1	229620725	229620725	M00388:398:000000000-BGF8G:1:1110:15287:18331	37	+
chr11	65473082	65473082	00388:398:000000000-BGF8G:1:1111:24794:15367	45	+
chr12	42747811	42747811	M00388:398:000000000-BGF8G:1:1107:17333:4544	23	+
chr12	132597343	132597343	M00388:398:000000000-BGF8G:1:1117:25811:21705	18	+
chr14	100712034	100712034	00388:398:000000000-BGF8G:1:1112:12025:20414	19	+
chr14	103795291	103795291	M00388:398:000000000-BGF8G:1:1113:12116:12831	43	+
chr16	69661402	69661402	M00388:398:000000000-BGF8G:1:1115:24483:16683	25	+
chr17	38388776	38388776	00388:398:000000000-BGF8G:1:1118:17054:9798	38	+
chr17	80166227	80166227	M00388:398:000000000-BGF8G:1:1112:11707:11953	41	-
chr18	34451138	34451138	00388:398:000000000-BGF8G:1:1108:16852:18292	45	+
chr19	8063863	8063863	00388:398:000000000-BGF8G:1:1108:15752:14692	38	+
chr19	54706412	54706412	M00388:398:000000000-BGF8G:1:1112:24364:15895	23	+
chr20	17552595	17552595	M00388:398:000000000-BGF8G:1:1114:4544:16327	23	+
chr3	17443680	17443680	00388:398:000000000-BGF8G:1:1104:14281:9338	45	+
chr3	116095227	116095227	00388:398:000000000-BGF8G:1:1102:16187:15154	43	+
chr3	197703849	197703849	M00388:398:000000000-BGF8G:1:1102:18276:18523	43	+
chr6	135291922	135291922	M00388:398:000000000-BGF8G:1:1104:22371:9120	43	+
chr7	74276766	74276766	M00388:398:000000000-BGF8G:1:1104:21801:8563	13	+
chr8	133794129	133794129	M00388:398:000000000-BGF8G:1:1111:5182:10108	37	+
chr1	109324934	109324934	M00388:398:000000000-BGF8G:1:1103:25073:6838	24	+
chr1	156246468	156246468	M00388:398:000000000-BGF8G:1:1113:6576:3848	22	+
chr10	60123418	60123418	M00388:398:000000000-BGF8G:1:1105:5712:10333	25	-
chr11	71834710	71834710	00388:398:000000000-BGF8G:1:1103:23605:9312	22	+
chr12	50329740	50329740	00388:398:000000000-BGF8G:1:1112:4976:11498	39	+
chr12	56609076	56609076	M00388:398:000000000-BGF8G:1:1115:13296:3653	29	+
chr12	94763261	94763261	M00388:398:000000000-BGF8G:1:1118:8332:13048	42	+
chr12	121834252	121834252	M00388:398:000000000-BGF8G:1:1111:8757:9602	42	+
chr12	122762423	122762423	M00388:398:000000000-BGF8G:1:1112:15562:21120	43	-
chr13	76163160	76163160	M00388:398:000000000-BGF8G:1:1111:28570:8506	23	+
chr16	89800939	89800939	M00388:398:000000000-BGF8G:1:1105:21862:6444	22	+
chr17	58939201	58939201	00388:398:000000000-BGF8G:1:1106:7271:15889	40	+
chr17	74046769	74046769	M00388:398:000000000-BGF8G:1:1111:4593:6269	42	+
chr17	80142198	80142198	00388:398:000000000-BGF8G:1:1110:7819:19416	45	+
chr19	47388915	47388915	M00388:398:000000000-BGF8G:1:1115:15244:11285	43	+
chr2	112463810	112463810	00388:398:000000000-BGF8G:1:1117:9413:17666	42	+
chr2	231284626	231284626	00388:398:000000000-BGF8G:1:1110:22384:18965	22	+
chr20	44433901	44433901	00388:398:000000000-BGF8G:1:1109:21329:5304	43	+
chr3	17443680	17443680	00388:398:000000000-BGF8G:1:1102:5458:13426	45	+
chr3	143217031	143217031	M00388:398:000000000-BGF8G:1:1102:12118:4349	37	+
chr4	70625775	70625775	M00388:398:000000000-BGF8G:1:1112:21515:11238	25	+
chr4	99988594	99988594	00388:398:000000000-BGF8G:1:1102:18127:22386	42	+
chr5	52910952	52910952	M00388:398:000000000-BGF8G:1:1101:26190:8705	42	+
chr5	107484132	107484132	M00388:398:000000000-BGF8G:1:1103:11711:22308	24	+
chr6	33874758	33874758	M00388:398:000000000-BGF8G:1:1114:21008:11498	42	+
chr7	5376772	5376772	M00388:398:000000000-BGF8G:1:1104:18098:18729	23	+
chr8	105099370	105099370	M00388:398:000000000-BGF8G:1:1113:7989:15582	18	-
chr9	37330670	37330670	M00388:398:000000000-BGF8G:1:1113:11221:11137	29	+
chrX	117219015	117219015	M00388:398:000000000-BGF8G:1:1113:24512:3254	37	+
chr1	52742050	52742050	M00388:398:000000000-BGF8G:1:1111:4374:15581	25	+
chr1	201119093	201119093	M00388:398:000000000-BGF8G:1:1117:7848:3395	23	+
chr11	64727515	64727515	00388:398:000000000-BGF8G:1:1113:9347:4766	43	+
chr12	49570142	49570142	M00388:398:000000000-BGF8G:1:1113:10253:11509	38	-
chr13	76163160	76163160	M00388:398:000000000-BGF8G:1:1102:15301:20672	23	+
chr14	27168892	27168892	00388:398:000000000-BGF8G:1:1105:25759:9058	45	+
chr17	38399532	38399532	M00388:398:000000000-BGF8G:1:1101:12966:6162	17	+
chr17	75979151	75979151	00388:398:000000000-BGF8G:1:1117:20437:13553	42	+
chr17	78687542	78687542	M00388:398:000000000-BGF8G:1:1118:11106:10000	29	+
chr17	80166228	80166228	M00388:398:000000000-BGF8G:1:1119:8627:11248	31	-
chr20	62890056	62890056	M00388:398:000000000-BGF8G:1:1119:19018:10248	29	+
chr3	17443680	17443680	00388:398:000000000-BGF8G:1:1105:11990:5293	45	+
chr3	136141087	136141087	M00388:398:000000000-BGF8G:1:1108:20691:12921	43	+
chr4	114670473	114670473	M00388:398:000000000-BGF8G:1:1107:8005:15788	23	+
chr5	170332570	170332570	M00388:398:000000000-BGF8G:1:1110:15161:2781	42	+
chr6	131375757	131375757	M00388:398:000000000-BGF8G:1:1107:25411:7700	25	-
chr7	103846551	103846551	M00388:398:000000000-BGF8G:1:1107:20992:15208	37	+
chr1	100688273	100688273	M00388:398:000000000-BGF8G:1:1118:26898:10361	43	-
chr1	151618097	151618097	00388:398:000000000-BGF8G:1:1118:15971:17656	45	+
chr1	205060244	205060244	M00388:398:000000000-BGF8G:1:1108:22998:17469	24	+
chr13	80121053	80121053	M00388:398:000000000-BGF8G:1:1117:18119:2567	37	+
chr16	1650484	1650484	00388:398:000000000-BGF8G:1:1110:6983:22480	42	+
chr17	4201657	4201657	M00388:398:000000000-BGF8G:1:1118:24843:14723	37	+
chr17	80166228	80166228	M00388:398:000000000-BGF8G:1:1104:19519:13405	31	-
chr19	4405241	4405241	00388:398:000000000-BGF8G:1:1110:15265:9636	37	+
chr19	5618161	5618161	M00388:398:000000000-BGF8G:1:1102:25871:11605	43	-
chr22	21203610	21203610	00388:398:000000000-BGF8G:1:1119:20943:9804	23	+
chr3	17443680	17443680	00388:398:000000000-BGF8G:1:1109:7527:17217	45	+
chr3	38684700	38684700	M00388:398:000000000-BGF8G:1:1101:25237:20591	25	+
chr3	129489280	129489280	M00388:398:000000000-BGF8G:1:1105:21852:17222	23	+
chr5	180251170	180251170	M00388:398:000000000-BGF8G:1:1118:19918:12517	43	+
chr7	91619368	91619368	M00388:398:000000000-BGF8G:1:1101:15492:21174	37	+
chr7	156995173	156995173	00388:398:000000000-BGF8G:1:1106:17108:11402	19	+
chr1	85904437	85904437	M00388:398:000000000-BGF8G:1:1112:11206:2178	23	+
chr1	197701095	197701095	00388:398:000000000-BGF8G:1:1111:24622:6534	45	+
chr11	64046289	64046289	00388:398:000000000-BGF8G:1:1103:14101:10062	45	+
chr13	73312773	73312773	M00388:398:000000000-BGF8G:1:1113:15704:5005	37	+
chr17	80166228	80166228	M00388:398:000000000-BGF8G:1:1115:5540:6651	38	-
chr17	80487581	80487581	00388:398:000000000-BGF8G:1:1116:10117:19627	45	+
chr19	6099431	6099431	M00388:398:000000000-BGF8G:1:1117:26110:13750	23	+
chr20	13659577	13659577	M00388:398:000000000-BGF8G:1:1110:11307:13219	37	+
chr20	37130152	37130152	M00388:398:000000000-BGF8G:1:1114:12172:17831	43	+
chr3	17443680	17443680	00388:398:000000000-BGF8G:1:1102:14724:24380	45	+
chr3	17443681	17443681	M00388:398:000000000-BGF8G:1:1106:8797:2919	37	+
chr6	958106	958106	00388:398:000000000-BGF8G:1:1108:16262:18961	45	+
chr6	64790173	64790173	00388:398:000000000-BGF8G:1:1110:20124:13540	15	+
chr7	150802405	150802405	00388:398:000000000-BGF8G:1:1112:12589:24671	45	+
chr1	45209508	45209508	00388:398:000000000-BGF8G:1:1108:24733:17897	43	+
chr1	217790619	217790619	00388:398:000000000-BGF8G:1:1113:24524:7638	42	+
chr11	61089600	61089600	M00388:398:000000000-BGF8G:1:1110:8075:7018	42	+
chr11	64633964	64633964	M00388:398:000000000-BGF8G:1:1105:19036:9792	23	+
chr12	64993248	64993248	M00388:398:000000000-BGF8G:1:1105:6637:21075	43	+
chr12	100668325	100668325	M00388:398:000000000-BGF8G:1:1108:4806:7862	23	+
chr13	68738395	68738395	00388:398:000000000-BGF8G:1:1113:10128:20949	45	+
chr16	4449264	4449264	M00388:398:000000000-BGF8G:1:1114:13516:13839	43	-
chr17	29221414	29221414	M00388:398:000000000-BGF8G:1:1118:26021:14984	37	+
chr17	75892451	75892451	00388:398:000000000-BGF8G:1:1118:24280:16956	43	+
chr19	17590667	17590667	00388:398:000000000-BGF8G:1:1106:10682:16826	38	+
chr20	62359801	62359801	M00388:398:000000000-BGF8G:1:1112:21437:5604	24	+
chr22	42259507	42259507	M00388:398:000000000-BGF8G:1:1117:5423:6696	37	+
chr3	17443680	17443680	00388:398:000000000-BGF8G:1:1103:14351:14240	45	+
chr3	27499377	27499377	00388:398:000000000-BGF8G:1:1111:11478:15608	39	+
chr3	48879585	48879585	M00388:398:000000000-BGF8G:1:1115:16744:20719	25	-
chr5	22432026	22432026	M00388:398:000000000-BGF8G:1:1112:15639:13145	23	+
chr6	32341818	32341818	M00388:398:000000000-BGF8G:1:1107:4317:8909	29	+
chr1	74648955	74648955	M00388:398:000000000-BGF8G:1:1118:16830:18373	23	+
chr1	114974045	114974045	M00388:398:000000000-BGF8G:1:1119:17494:5322	37	+
chr1	155318212	155318212	00388:398:000000000-BGF8G:1:1103:28305:12551	43	+
chr13	49946129	49946129	M00388:398:000000000-BGF8G:1:1115:19285:3477	25	+
chr17	41232876	41232876	M00388:398:000000000-BGF8G:1:1108:4200:11251	23	+
chr19	5627471	5627471	00388:398:000000000-BGF8G:1:1107:15755:23963	18	+
chr2	103272589	103272589	M00388:398:000000000-BGF8G:1:1103:18199:19844	42	+
chr20	34493463	34493463	00388:398:000000000-BGF8G:1:1103:22769:10432	39	+
chr21	46637688	46637688	00388:398:000000000-BGF8G:1:1102:25622:9152	43	+
chr22	36771377	36771377	M00388:398:000000000-BGF8G:1:1102:12157:24217	29	+
chr3	17443680	17443680	00388:398:000000000-BGF8G:1:1110:14269:17669	45	+
chr4	32097047	32097047	M00388:398:000000000-BGF8G:1:1109:15223:12523	37	+
chr5	107484132	107484132	M00388:398:000000000-BGF8G:1:1113:10629:20040	25	+
chr6	72085977	72085977	00388:398:000000000-BGF8G:1:1113:11613:15481	25	+
chr6	130367621	130367621	M00388:398:000000000-BGF8G:1:1103:26001:10962	17	-
chrX	53194743	53194743	00388:398:000000000-BGF8G:1:1109:17323:3775	38	+
chr1	29315698	29315698	M00388:398:000000000-BGF8G:1:1104:17955:13703	37	+
chr1	154444016	154444016	00388:398:000000000-BGF8G:1:1101:24350:14527	39	+
chr1	226895861	226895861	M00388:398:000000000-BGF8G:1:1112:14264:3742	37	+
chr10	112698614	112698614	M00388:398:000000000-BGF8G:1:1104:3771:17331	37	+
chr11	66929092	66929092	M00388:398:000000000-BGF8G:1:1107:25418:4145	25	+
chr12	54085622	54085622	00388:398:000000000-BGF8G:1:1103:26357:15248	39	+
chr12	65580196	65580196	M00388:398:000000000-BGF8G:1:1110:8271:13899	42	+
chr14	21883181	21883181	M00388:398:000000000-BGF8G:1:1114:4538:8935	23	+
chr14	100457732	100457732	00388:398:000000000-BGF8G:1:1106:23746:14992	22	+
chr15	44678554	44678554	00388:398:000000000-BGF8G:1:1118:19182:10604	39	+
chr16	494744	494744	00388:398:000000000-BGF8G:1:1113:15259:14014	22	+
chr16	11937118	11937118	00388:398:000000000-BGF8G:1:1105:13733:14838	39	+
chr17	65134293	65134293	M00388:398:000000000-BGF8G:1:1110:4011:11467	37	+
chr17	79244456	79244456	00388:398:000000000-BGF8G:1:1110:5775:18769	45	+
chr19	58024409	58024409	M00388:398:000000000-BGF8G:1:1104:23405:7566	25	+
chr2	112463810	112463810	00388:398:000000000-BGF8G:1:1104:12331:15097	43	+
chr2	202326498	202326498	M00388:398:000000000-BGF8G:1:1107:5766:6399	13	+
chr22	26097319	26097319	M00388:398:000000000-BGF8G:1:1106:9840:20640	43	-
chr3	17443680	17443680	00388:398:000000000-BGF8G:1:1104:3758:15591	42	+
chr3	17443681	17443681	M00388:398:000000000-BGF8G:1:1111:15877:20056	29	+
chr3	143700131	143700131	M00388:398:000000000-BGF8G:1:1117:15715:5645	25	+
chr4	3092814	3092814	00388:398:000000000-BGF8G:1:1105:21307:14886	38	+
chr4	3209471	3209471	M00388:398:000000000-BGF8G:1:1102:14373:5096	42	+
chr6	121400660	121400660	00388:398:000000000-BGF8G:1:1106:3262:9881	45	+
chrX	53196658	53196658	00388:398:000000000-BGF8G:1:1106:17843:22447	18	+
chr1	63880300	63880300	M00388:398:000000000-BGF8G:1:1115:10985:11826	37	+
chr1	86850203	86850203	M00388:398:000000000-BGF8G:1:1119:20088:17876	23	+
chr1	211439993	211439993	M00388:398:000000000-BGF8G:1:1111:15802:13029	43	-
chr1	225818189	225818189	M00388:398:000000000-BGF8G:1:1113:7418:7609	43	+
chr11	66408600	66408600	M00388:398:000000000-BGF8G:1:1116:6039:6750	43	-
chr12	42747809	42747809	00388:398:000000000-BGF8G:1:1102:9190:18801	37	+
chr12	93887916	93887916	00388:398:000000000-BGF8G:1:1115:25089:10658	15	+
chr12	132597343	132597343	M00388:398:000000000-BGF8G:1:1101:12893:19396	18	+
chr16	2307532	2307532	M00388:398:000000000-BGF8G:1:1112:24484:4353	24	-
chr17	38388776	38388776	00388:398:000000000-BGF8G:1:1111:16868:15631	26	+
chr20	2891721	2891721	M00388:398:000000000-BGF8G:1:1102:13833:14555	25	+
chr20	17552595	17552595	M00388:398:000000000-BGF8G:1:1105:16779:23527	23	+
chr3	17443680	17443680	00388:398:000000000-BGF8G:1:1105:15032:12193	45	+
chr3	197703849	197703849	M00388:398:000000000-BGF8G:1:1108:9420:5753	29	+
chr5	54665339	54665339	M00388:398:000000000-BGF8G:1:1118:5760:7724	37	+
chr5	64954621	64954621	M00388:398:000000000-BGF8G:1:1114:18474:12410	26	+
chr5	81505858	81505858	M00388:398:000000000-BGF8G:1:1102:5517:11099	25	+
chr5	107484132	107484132	M00388:398:000000000-BGF8G:1:1111:24582:8730	25	+
chr6	31846947	31846947	00388:398:000000000-BGF8G:1:1119:15728:23657	43	+
chr7	74276766	74276766	M00388:398:000000000-BGF8G:1:1111:9458:14722	13	+
chr7	84231208	84231208	00388:398:000000000-BGF8G:1:1103:11714:4721	45	+
chr1	109324934	109324934	M00388:398:000000000-BGF8G:1:1108:8958:13070	24	+
chr11	20272619	20272619	M00388:398:000000000-BGF8G:1:1119:25002:18013	43	+
chr11	26193347	26193347	M00388:398:000000000-BGF8G:1:1115:23440:7542	15	+
chr11	82891735	82891735	00388:398:000000000-BGF8G:1:1118:18295:9411	45	+
chr12	56609076	56609076	M00388:398:000000000-BGF8G:1:1115:9241:22710	29	+
chr12	121834252	121834252	M00388:398:000000000-BGF8G:1:1119:25122:18350	37	+
chr13	68601106	68601106	00388:398:000000000-BGF8G:1:1102:17131:12931	42	+
chr13	76163160	76163160	M00388:398:000000000-BGF8G:1:1114:8569:11404	23	+
chr16	46594717	46594717	00388:398:000000000-BGF8G:1:1108:11930:13203	45	+
chr16	70403433	70403433	M00388:398:000000000-BGF8G:1:1112:11679:9736	25	+
chr17	42894532	42894532	00388:398:000000000-BGF8G:1:1107:17414:14383	22	+
chr17	80166228	80166228	M00388:398:000000000-BGF8G:1:1114:7580:23228	43	-
chr17	80854889	80854889	M00388:398:000000000-BGF8G:1:1108:5431:6698	23	+
chr18	13665446	13665446	M00388:398:000000000-BGF8G:1:1111:13218:15326	23	+
chr19	6846369	6846369	M00388:398:000000000-BGF8G:1:1114:14738:2813	38	+
chr2	136342817	136342817	M00388:398:000000000-BGF8G:1:1105:26823:10026	43	-
chr22	21167427	21167427	00388:398:000000000-BGF8G:1:1117:9230:21555	43	+
chr3	17443680	17443680	00388:398:000000000-BGF8G:1:1102:12191:14968	45	+
chr3	106564786	106564786	M00388:398:000000000-BGF8G:1:1111:8497:10714	29	+
chr3	143217031	143217031	00388:398:000000000-BGF8G:1:1110:8972:3802	42	+
chr4	68624940	68624940	M00388:398:000000000-BGF8G:1:1106:12531:16389	43	+
chr4	70625775	70625775	M00388:398:000000000-BGF8G:1:1119:14646:19665	25	+
chr4	99988594	99988594	M00388:398:000000000-BGF8G:1:1108:24882:8428	42	+
chr4	105838933	105838933	00388:398:000000000-BGF8G:1:1118:12422:9507	43	+
chr5	52910952	52910952	M00388:398:000000000-BGF8G:1:1112:16195:3054	26	+
chr5	105296867	105296867	00388:398:000000000-BGF8G:1:1106:3989:14890	45	+
chr5	137209751	137209751	M00388:398:000000000-BGF8G:1:1101:13767:2572	43	+
chr6	33874758	33874758	M00388:398:000000000-BGF8G:1:1112:4199:12344	37	+
chr6	65697123	65697123	00388:398:000000000-BGF8G:1:1109:27405:11766	45	+
chr6	150022468	150022468	M00388:398:000000000-BGF8G:1:1119:16886:19007	25	+
chr8	75944607	75944607	00388:398:000000000-BGF8G:1:1109:11416:9867	43	+
chr9	37330670	37330670	M00388:398:000000000-BGF8G:1:1112:14518:15160	42	+
chrX	149881701	149881701	M00388:398:000000000-BGF8G:1:1105:17621:16248	42	+
chr1	156491838	156491838	M00388:398:000000000-BGF8G:1:1118:7130:11097	29	+
chr1	224553598	224553598	00388:398:000000000-BGF8G:1:1104:17879:9898	45	+
chr13	40239213	40239213	M00388:398:000000000-BGF8G:1:1101:15285:2096	37	+
chr14	27168892	27168892	00388:398:000000000-BGF8G:1:1118:25264:11776	45	+
chr16	4095213	4095213	M00388:398:000000000-BGF8G:1:1106:7668:24130	41	-
chr17	38399532	38399532	M00388:398:000000000-BGF8G:1:1116:24666:10073	13	+
chr17	51095497	51095497	M00388:398:000000000-BGF8G:1:1102:7611:23800	25	+
chr2	233630969	233630969	00388:398:000000000-BGF8G:1:1110:6516:2712	42	+
chr20	59974532	59974532	M00388:398:000000000-BGF8G:1:1105:6345:17977	43	+
chr3	17443680	17443680	00388:398:000000000-BGF8G:1:1101:19725:13982	45	+
chr3	17443682	17443682	00388:398:000000000-BGF8G:1:1103:13493:10637	45	+
chr3	136141087	136141087	M00388:398:000000000-BGF8G:1:1108:25807:13041	43	+
chr4	114670473	114670473	M00388:398:000000000-BGF8G:1:1103:16797:21666	25	+
chr4	137354302	137354302	M00388:398:000000000-BGF8G:1:1113:29492:14803	12	+
chr5	107484132	107484132	M00388:398:000000000-BGF8G:1:1118:18245:20303	25	+
chr5	116474498	116474498	00388:398:000000000-BGF8G:1:1119:15004:3255	45	+
chr7	2403122	2403122	M00388:398:000000000-BGF8G:1:1119:11148:9756	29	+
chr7	103846551	103846551	M00388:398:000000000-BGF8G:1:1101:23452:7135	37	+
chr9	131587938	131587938	00388:398:000000000-BGF8G:1:1108:15126:9166	42	+
chr1	35858494	35858494	M00388:398:000000000-BGF8G:1:1113:10258:19847	43	-
chr13	80121053	80121053	M00388:398:000000000-BGF8G:1:1108:7221:3895	37	+
chr15	72368820	72368820	M00388:398:000000000-BGF8G:1:1113:26214:9129	43	-
chr16	1650484	1650484	00388:398:000000000-BGF8G:1:1110:11692:22613	42	+
chr16	84123837	84123837	M00388:398:000000000-BGF8G:1:1104:12858:15369	42	+
chr17	8264683	8264683	00388:398:000000000-BGF8G:1:1108:10441:24262	45	+
chr17	80166178	80166178	00388:398:000000000-BGF8G:1:1103:3530:14854	12	+
chr17	80166227	80166227	M00388:398:000000000-BGF8G:1:1113:10584:19382	24	-
chr17	80166228	80166228	M00388:398:000000000-BGF8G:1:1101:25954:22226	39	-
chr18	72350299	72350299	00388:398:000000000-BGF8G:1:1103:5813:14248	40	+
chr19	4405241	4405241	M00388:398:000000000-BGF8G:1:1105:16139:3024	23	+
chr19	5618166	5618166	M00388:398:000000000-BGF8G:1:1111:19619:14981	24	-
chr3	17443680	17443680	00388:398:000000000-BGF8G:1:1107:5154:10465	45	+
chr3	129489280	129489280	M00388:398:000000000-BGF8G:1:1101:10749:13942	23	+
chr5	107484132	107484132	M00388:398:000000000-BGF8G:1:1112:25897:14555	25	+
chr5	180251170	180251170	M00388:398:000000000-BGF8G:1:1101:12434:14650	42	+
chr6	110592114	110592114	00388:398:000000000-BGF8G:1:1103:12352:14955	41	+
chr7	91619368	91619368	M00388:398:000000000-BGF8G:1:1112:9385:21045	37	+
chr7	155547322	155547322	M00388:398:000000000-BGF8G:1:1105:6379:10264	25	+
chr7	156995173	156995173	00388:398:000000000-BGF8G:1:1117:20875:16054	15	+
chrX	122749251	122749251	M00388:398:000000000-BGF8G:1:1113:15871:11923	23	+
chr1	85904437	85904437	M00388:398:000000000-BGF8G:1:1119:20138:14987	23	+
chr1	168155655	168155655	00388:398:000000000-BGF8G:1:1111:27555:11874	41	+
chr1	172362629	172362629	M00388:398:000000000-BGF8G:1:1110:11123:9550	23	+
chr10	84007949	84007949	M00388:398:000000000-BGF8G:1:1115:27715:9960	23	+
chr14	66989471	66989471	M00388:398:000000000-BGF8G:1:1107:17594:24433	42	+
chr16	1857493	1857493	00388:398:000000000-BGF8G:1:1119:13227:18079	38	+
chr16	72613429	72613429	00388:398:000000000-BGF8G:1:1119:8425:13960	26	+
chr17	2502346	2502346	M00388:398:000000000-BGF8G:1:1118:26649:18158	42	+
chr17	26921743	26921743	M00388:398:000000000-BGF8G:1:1108:24223:21506	43	+
chr17	44831877	44831877	M00388:398:000000000-BGF8G:1:1116:13558:13296	25	+
chr17	79692543	79692543	00388:398:000000000-BGF8G:1:1111:10822:15062	45	+
chr17	80143860	80143860	00388:398:000000000-BGF8G:1:1107:22497:16991	39	+
chr17	80166228	80166228	M00388:398:000000000-BGF8G:1:1103:15684:4428	43	-
chr17	80487581	80487581	00388:398:000000000-BGF8G:1:1103:24517:19641	45	+
chr19	6099431	6099431	M00388:398:000000000-BGF8G:1:1106:22340:12018	23	+
chr2	27569625	27569625	00388:398:000000000-BGF8G:1:1118:16053:5760	38	+
chr3	17443680	17443680	00388:398:000000000-BGF8G:1:1103:13599:20058	45	+
chr3	38684700	38684700	M00388:398:000000000-BGF8G:1:1116:14624:14409	25	+
chr7	79847426	79847426	M00388:398:000000000-BGF8G:1:1105:23035:19519	23	+
chr1	45209508	45209508	00388:398:000000000-BGF8G:1:1112:5548:5363	43	+
chr1	52995072	52995072	M00388:398:000000000-BGF8G:1:1117:7662:9024	37	+
chr1	154145217	154145217	M00388:398:000000000-BGF8G:1:1106:26225:14402	42	+
chr1	217790619	217790619	00388:398:000000000-BGF8G:1:1104:14270:16824	42	+
chr1	219107935	219107935	M00388:398:000000000-BGF8G:1:1118:4624:9722	25	-
chr11	61089600	61089600	M00388:398:000000000-BGF8G:1:1103:16669:13446	42	+
chr11	129130391	129130391	M00388:398:000000000-BGF8G:1:1113:15460:24393	29	+
chr12	46232524	46232524	00388:398:000000000-BGF8G:1:1109:25734:18637	39	+
chr12	121192779	121192779	M00388:398:000000000-BGF8G:1:1111:20710:21593	25	+
chr13	68738395	68738395	00388:398:000000000-BGF8G:1:1119:18272:18652	45	+
chr15	41595427	41595427	M00388:398:000000000-BGF8G:1:1104:24091:3909	17	+
chr15	76345646	76345646	M00388:398:000000000-BGF8G:1:1118:25202:18132	20	+
chr16	2268946	2268946	00388:398:000000000-BGF8G:1:1107:8499:14416	19	+
chr16	31047835	31047835	00388:398:000000000-BGF8G:1:1119:25099:14218	45	+
chr17	75892451	75892451	00388:398:000000000-BGF8G:1:1110:18528:21498	43	+
chr17	80166228	80166228	M00388:398:000000000-BGF8G:1:1103:7801:22624	43	-
chr18	5434688	5434688	M00388:398:000000000-BGF8G:1:1111:15986:9581	37	+
chr19	6099431	6099431	M00388:398:000000000-BGF8G:1:1103:25304:17754	23	+
chr19	18253358	18253358	M00388:398:000000000-BGF8G:1:1102:5564:5018	31	+
chr19	58024409	58024409	M00388:398:000000000-BGF8G:1:1112:15066:24711	16	+
chr2	37244523	37244523	M00388:398:000000000-BGF8G:1:1110:6704:12701	24	-
chr20	33009079	33009079	M00388:398:000000000-BGF8G:1:1108:9333:10704	42	+
chr22	42259507	42259507	M00388:398:000000000-BGF8G:1:1111:15678:18109	37	+
chr22	50971522	50971522	00388:398:000000000-BGF8G:1:1114:16026:19647	39	+
chr3	17443680	17443680	00388:398:000000000-BGF8G:1:1101:5459:21822	45	+
chr3	17443682	17443682	00388:398:000000000-BGF8G:1:1110:11054:3069	45	+
chr3	17443683	17443683	00388:398:000000000-BGF8G:1:1104:11839:2784	45	+
chr3	27499377	27499377	00388:398:000000000-BGF8G:1:1116:13767:16103	38	+
chr3	38283088	38283088	M00388:398:000000000-BGF8G:1:1103:7566:15861	42	+
chr3	48879585	48879585	M00388:398:000000000-BGF8G:1:1116:23763:13542	25	-
chr6	131375757	131375757	M00388:398:000000000-BGF8G:1:1114:14767:20327	35	-
chr7	122739828	122739828	00388:398:000000000-BGF8G:1:1112:21570:9698	45	+
chr7	127312167	127312167	M00388:398:000000000-BGF8G:1:1115:18895:11358	43	+
chr7	155547322	155547322	M00388:398:000000000-BGF8G:1:1110:9629:13783	25	+
chr9	114691131	114691131	00388:398:000000000-BGF8G:1:1104:13818:15761	45	+
chr9	127731980	127731980	M00388:398:000000000-BGF8G:1:1113:7330:2256	43	-
chr1	74648955	74648955	M00388:398:000000000-BGF8G:1:1119:6944:8278	23	+
chr12	7040378	7040378	M00388:398:000000000-BGF8G:1:1104:15369:10439	42	+
chr13	49946129	49946129	M00388:398:000000000-BGF8G:1:1111:27863:7888	37	+
chr16	15862555	15862555	00388:398:000000000-BGF8G:1:1116:8758:2426	45	+
chr16	23625551	23625551	M00388:398:000000000-BGF8G:1:1107:28116:13584	23	+
chr17	41232876	41232876	M00388:398:000000000-BGF8G:1:1108:28119:13853	23	+
chr17	80166228	80166228	M00388:398:000000000-BGF8G:1:1102:26242:5015	41	-
chr19	1121241	1121241	M00388:398:000000000-BGF8G:1:1104:8603:3728	23	+
chr19	5627471	5627471	00388:398:000000000-BGF8G:1:1117:11425:21297	18	+
chr2	103272589	103272589	M00388:398:000000000-BGF8G:1:1105:17206:16899	42	+
chr20	34493463	34493463	00388:398:000000000-BGF8G:1:1102:18172:19878	39	+
chr21	46637688	46637688	00388:398:000000000-BGF8G:1:1102:15722:23707	43	+
chr22	36771377	36771377	M00388:398:000000000-BGF8G:1:1107:9064:12076	29	+
chr3	13478497	13478497	00388:398:000000000-BGF8G:1:1119:13196:9933	45	+
chr3	17443680	17443680	00388:398:000000000-BGF8G:1:1104:6672:9837	45	+
chr3	17443683	17443683	00388:398:000000000-BGF8G:1:1118:21152:20581	45	+
chr3	52660352	52660352	M00388:398:000000000-BGF8G:1:1107:24024:15995	43	+
chr3	111416478	111416478	00388:398:000000000-BGF8G:1:1113:7806:6949	45	+
chr5	107484132	107484132	M00388:398:000000000-BGF8G:1:1111:18347:2626	24	+
chr6	45026703	45026703	M00388:398:000000000-BGF8G:1:1110:14996:14666	43	+
chr6	72085977	72085977	M00388:398:000000000-BGF8G:1:1110:13348:24373	23	+
chr9	95190513	95190513	M00388:398:000000000-BGF8G:1:1108:19175:18042	37	+
chrX	53194743	53194743	00388:398:000000000-BGF8G:1:1105:15357:17591	38	+
chr1	221469974	221469974	M00388:398:000000000-BGF8G:1:1116:27660:12707	43	-
chr1	229350627	229350627	M00388:398:000000000-BGF8G:1:1110:12262:6499	23	+
chr10	99959757	99959757	M00388:398:000000000-BGF8G:1:1109:17472:24297	23	+
chr10	120449845	120449845	M00388:398:000000000-BGF8G:1:1113:4812:6336	23	+
chr11	66929092	66929092	M00388:398:000000000-BGF8G:1:1108:11244:3219	25	+
chr14	76203303	76203303	M00388:398:000000000-BGF8G:1:1117:4615:10652	43	+
chr16	11937118	11937118	00388:398:000000000-BGF8G:1:1103:21776:23602	39	+
chr16	28848244	28848244	M00388:398:000000000-BGF8G:1:1119:13296:2911	25	+
chr17	40526677	40526677	00388:398:000000000-BGF8G:1:1107:4769:17647	43	+
chr17	79244456	79244456	00388:398:000000000-BGF8G:1:1107:9087:22983	45	+
chr17	80166225	80166225	M00388:398:000000000-BGF8G:1:1107:21769:18908	25	-
chr17	80166228	80166228	M00388:398:000000000-BGF8G:1:1101:10467:17541	38	-
chr17	80166229	80166229	M00388:398:000000000-BGF8G:1:1104:20462:18667	24	-
chr19	11086220	11086220	M00388:398:000000000-BGF8G:1:1108:5189:14771	24	+
chr19	11093661	11093661	M00388:398:000000000-BGF8G:1:1108:22831:14810	37	+
chr2	24919047	24919047	M00388:398:000000000-BGF8G:1:1114:6923:13305	37	+
chr2	32207580	32207580	M00388:398:000000000-BGF8G:1:1113:6562:15116	17	+
chr3	17443680	17443680	00388:398:000000000-BGF8G:1:1104:17369:18991	45	+
chr3	17443682	17443682	00388:398:000000000-BGF8G:1:1106:5714:14898	45	+
chr3	18634906	18634906	M00388:398:000000000-BGF8G:1:1119:8485:14039	43	-
chr3	79705842	79705842	M00388:398:000000000-BGF8G:1:1118:5350:21778	22	+
chr3	127775384	127775384	M00388:398:000000000-BGF8G:1:1113:20483:21763	25	+
chr5	107484132	107484132	M00388:398:000000000-BGF8G:1:1115:23527:18146	25	+
chr8	102209236	102209236	M00388:398:000000000-BGF8G:1:1114:12929:15310	25	-
chr9	130195029	130195029	M00388:398:000000000-BGF8G:1:1113:11762:19518	23	+
chrX	53196658	53196658	00388:398:000000000-BGF8G:1:1119:24087:12447	18	+

## Sheet: SubtypeD
chr1	21747640	21747640	00388:300:000000000-AW5WL:1:1102:25770:15859	12	+
chr1	149243643	149243643	00388:300:000000000-AW5WL:1:2113:17322:19469	26	+
chr10	272416	272416	M00388:300:000000000-AW5WL:1:2104:9746:23729	42	+
chr10	82415230	82415230	M00388:300:000000000-AW5WL:1:1110:7228:16035	43	-
chr11	47520494	47520494	M00388:300:000000000-AW5WL:1:2108:15414:13530	25	+
chr12	6951896	6951896	M00388:300:000000000-AW5WL:1:2106:6857:6521	23	+
chr15	93535708	93535708	00388:300:000000000-AW5WL:1:1102:24159:17457	42	+
chr17	75089133	75089133	00388:300:000000000-AW5WL:1:2111:21475:10105	45	+
chr17	80166228	80166228	M00388:300:000000000-AW5WL:1:1113:3477:17121	31	-
chr2	39263085	39263085	M00388:300:000000000-AW5WL:1:2112:17667:22657	24	+
chr2	56704374	56704374	M00388:300:000000000-AW5WL:1:2101:25751:6369	24	+
chr2	129457148	129457148	M00388:300:000000000-AW5WL:1:1109:26820:18086	23	+
chr20	3598530	3598530	00388:300:000000000-AW5WL:1:1119:7455:19981	45	+
chr20	33733912	33733912	M00388:300:000000000-AW5WL:1:1109:14777:10080	29	+
chr20	44302417	44302417	M00388:300:000000000-AW5WL:1:1119:21213:13316	22	+
chr3	17443680	17443680	00388:300:000000000-AW5WL:1:1109:7500:5151	45	+
chr3	131332200	131332200	M00388:300:000000000-AW5WL:1:2103:17000:9209	43	-
chr4	18872600	18872600	00388:300:000000000-AW5WL:1:2106:26045:12896	41	+
chr4	77667644	77667644	M00388:300:000000000-AW5WL:1:1101:2542:16095	25	+
chr4	127832733	127832733	M00388:300:000000000-AW5WL:1:1119:9213:5816	25	-
chr6	38816990	38816990	M00388:300:000000000-AW5WL:1:1101:9724:11658	24	+
chr6	45165531	45165531	M00388:300:000000000-AW5WL:1:2103:24338:20968	37	+
chr7	96079968	96079968	M00388:300:000000000-AW5WL:1:2110:5467:9713	43	-
chr9	103982920	103982920	M00388:300:000000000-AW5WL:1:1108:4085:17487	24	+
chr1	45913805	45913805	00388:300:000000000-AW5WL:1:2105:10540:10715	39	+
chr10	82415230	82415230	M00388:300:000000000-AW5WL:1:2117:11582:8380	43	-
chr16	652849	652849	M00388:300:000000000-AW5WL:1:1106:22737:3999	25	+
chr16	32140888	32140888	00388:300:000000000-AW5WL:1:2102:28531:11267	12	+
chr16	88001179	88001179	M00388:300:000000000-AW5WL:1:1114:19515:10124	12	+
chr17	28835585	28835585	M00388:300:000000000-AW5WL:1:2108:18437:18450	42	+
chr17	80166228	80166228	M00388:300:000000000-AW5WL:1:1106:10029:14272	43	-
chr19	59076103	59076103	00388:300:000000000-AW5WL:1:1103:9376:23475	43	+
chr2	232358350	232358350	00388:300:000000000-AW5WL:1:2118:24980:12373	42	+
chr3	17443680	17443680	00388:300:000000000-AW5WL:1:1101:11685:2038	23	+
chr3	17443681	17443681	00388:300:000000000-AW5WL:1:1116:2858:13920	23	+
chr4	2619796	2619796	M00388:300:000000000-AW5WL:1:1114:12147:20912	43	+
chr6	47580384	47580384	00388:300:000000000-AW5WL:1:1108:17128:20881	18	+
chr7	21486085	21486085	M00388:300:000000000-AW5WL:1:1105:2695:15148	23	+
chr8	104340870	104340870	M00388:300:000000000-AW5WL:1:2106:17124:10119	43	+
chr8	108210133	108210133	00388:300:000000000-AW5WL:1:1106:8438:17448	43	+
chr1	17361989	17361989	M00388:300:000000000-AW5WL:1:2117:9467:17222	43	-
chr1	22382898	22382898	M00388:300:000000000-AW5WL:1:1112:27521:14248	41	-
chr17	1339576	1339576	M00388:300:000000000-AW5WL:1:2105:3189:14442	42	+
chr17	80166228	80166228	M00388:300:000000000-AW5WL:1:1107:15610:3688	43	-
chr19	47609554	47609554	00388:300:000000000-AW5WL:1:1107:6353:8532	39	+
chr19	58024409	58024409	M00388:300:000000000-AW5WL:1:1104:17818:20564	25	+
chr2	74383467	74383467	M00388:300:000000000-AW5WL:1:1110:26618:15910	43	-
chr20	31002031	31002031	M00388:300:000000000-AW5WL:1:1102:15645:9280	42	+
chr3	48749665	48749665	M00388:300:000000000-AW5WL:1:2117:22717:24694	39	-
chr11	67064783	67064783	M00388:300:000000000-AW5WL:1:2103:7334:16093	43	-
chr17	80166228	80166228	M00388:300:000000000-AW5WL:1:1107:24123:2183	39	-
chr3	17443680	17443680	00388:300:000000000-AW5WL:1:1103:11285:23038	43	+
chr5	3708676	3708676	00388:300:000000000-AW5WL:1:1109:4146:7342	26	+
chr1	77599876	77599876	00388:300:000000000-AW5WL:1:2118:24401:12434	43	+
chr1	150816237	150816237	M00388:300:000000000-AW5WL:1:1117:7804:7196	22	+
chr10	116605610	116605610	M00388:300:000000000-AW5WL:1:1105:24456:16475	43	-
chr11	247266	247266	M00388:300:000000000-AW5WL:1:2112:25031:8217	25	+
chr12	53784722	53784722	M00388:300:000000000-AW5WL:1:2106:19598:17315	37	+
chr12	54661218	54661218	M00388:300:000000000-AW5WL:1:2107:8297:13030	37	+
chr14	24967939	24967939	M00388:300:000000000-AW5WL:1:1116:13353:17881	43	+
chr14	48429201	48429201	M00388:300:000000000-AW5WL:1:1110:5493:12883	23	+
chr17	43369607	43369607	M00388:300:000000000-AW5WL:1:1104:21745:22134	23	+
chr17	80166228	80166228	M00388:300:000000000-AW5WL:1:1102:16183:17914	40	-
chr19	16001475	16001475	M00388:300:000000000-AW5WL:1:2108:6960:11421	18	+
chr2	223524865	223524865	00388:300:000000000-AW5WL:1:1119:25500:14467	26	+
chr20	3598530	3598530	00388:300:000000000-AW5WL:1:1104:12512:20691	45	+
chr20	62344889	62344889	00388:300:000000000-AW5WL:1:1118:17737:14063	38	+
chr21	35096172	35096172	M00388:300:000000000-AW5WL:1:1115:25077:8969	29	+
chr3	48010817	48010817	00388:300:000000000-AW5WL:1:1104:12109:22965	39	+
chr3	179310761	179310761	M00388:300:000000000-AW5WL:1:2102:27736:10317	25	+
chr5	133238649	133238649	M00388:300:000000000-AW5WL:1:2110:27298:10561	23	+
chr6	134865106	134865106	00388:300:000000000-AW5WL:1:1105:24487:7445	41	-
chr8	12743008	12743008	M00388:300:000000000-AW5WL:1:1107:5657:20222	43	-
chr1	39465249	39465249	M00388:398:000000000-BGF8G:1:1111:14999:12124	37	+
chr1	156246468	156246468	M00388:398:000000000-BGF8G:1:1112:18130:5527	22	+
chr11	512515	512515	00388:398:000000000-BGF8G:1:1106:10552:15207	45	+
chr11	20272619	20272619	00388:398:000000000-BGF8G:1:1111:4072:11056	45	+
chr11	71834710	71834710	00388:398:000000000-BGF8G:1:1105:4435:14873	26	+
chr11	82891735	82891735	00388:398:000000000-BGF8G:1:1118:19370:22197	45	+
chr12	56609076	56609076	M00388:398:000000000-BGF8G:1:1111:19890:4540	29	+
chr12	122180914	122180914	00388:398:000000000-BGF8G:1:1115:23692:10154	45	+
chr12	123000538	123000538	M00388:398:000000000-BGF8G:1:1103:24781:7430	29	+
chr13	68601106	68601106	00388:398:000000000-BGF8G:1:1112:27955:12342	42	+
chr13	76163160	76163160	M00388:398:000000000-BGF8G:1:1117:8716:8579	23	+
chr13	79905981	79905981	00388:398:000000000-BGF8G:1:1119:12309:14976	43	+
chr13	91708079	91708079	M00388:398:000000000-BGF8G:1:1101:18278:22505	43	-
chr16	46594717	46594717	00388:398:000000000-BGF8G:1:1106:20883:20843	45	+
chr17	583802	583802	M00388:398:000000000-BGF8G:1:1108:7862:22256	43	+
chr17	42894532	42894532	00388:398:000000000-BGF8G:1:1111:11517:12506	22	+
chr17	48824614	48824614	M00388:398:000000000-BGF8G:1:1111:3730:11432	29	+
chr17	80166227	80166227	M00388:398:000000000-BGF8G:1:1111:4754:9235	27	-
chr17	80166228	80166228	M00388:398:000000000-BGF8G:1:1104:13296:10301	43	-
chr20	44433901	44433901	00388:398:000000000-BGF8G:1:1111:22587:10249	43	+
chr3	17443680	17443680	00388:398:000000000-BGF8G:1:1102:3550:6974	45	+
chr3	87409107	87409107	M00388:398:000000000-BGF8G:1:1109:20016:21806	24	-
chr3	106564786	106564786	M00388:398:000000000-BGF8G:1:1107:10615:18297	29	+
chr3	143217031	143217031	M00388:398:000000000-BGF8G:1:1110:22747:10213	42	+
chr3	195016600	195016600	M00388:398:000000000-BGF8G:1:1106:23592:8147	43	+
chr4	99988594	99988594	M00388:398:000000000-BGF8G:1:1115:24042:5192	42	+
chr4	105838933	105838933	00388:398:000000000-BGF8G:1:1107:6378:4123	43	+
chr5	52910952	52910952	M00388:398:000000000-BGF8G:1:1103:8643:12228	26	+
chr6	33874758	33874758	M00388:398:000000000-BGF8G:1:1107:15107:16137	37	+
chr6	150022468	150022468	M00388:398:000000000-BGF8G:1:1108:11373:14548	25	+
chr7	42250659	42250659	00388:398:000000000-BGF8G:1:1118:18603:14975	43	+
chr8	15500955	15500955	M00388:398:000000000-BGF8G:1:1110:5560:8288	43	+
chr9	37330670	37330670	M00388:398:000000000-BGF8G:1:1111:7096:10475	37	+
chr9	135528456	135528456	00388:398:000000000-BGF8G:1:1117:20458:18111	45	+
chrX	117219015	117219015	M00388:398:000000000-BGF8G:1:1109:14445:17796	37	+
chr1	55664086	55664086	M00388:398:000000000-BGF8G:1:1111:6226:4701	29	+
chr1	116625001	116625001	00388:398:000000000-BGF8G:1:1112:28736:10492	41	+
chr1	156491838	156491838	M00388:398:000000000-BGF8G:1:1109:6261:10945	29	+
chr1	193023366	193023366	M00388:398:000000000-BGF8G:1:1116:20847:3516	37	+
chr1	201119093	201119093	M00388:398:000000000-BGF8G:1:1109:16583:11110	23	+
chr1	202462701	202462701	00388:398:000000000-BGF8G:1:1116:25348:20245	12	+
chr12	46159838	46159838	00388:398:000000000-BGF8G:1:1108:16459:10956	43	+
chr12	56501369	56501369	00388:398:000000000-BGF8G:1:1113:25834:5801	45	+
chr13	40239213	40239213	M00388:398:000000000-BGF8G:1:1105:5430:12527	37	+
chr14	27168892	27168892	00388:398:000000000-BGF8G:1:1111:10917:10052	45	+
chr14	106628711	106628711	00388:398:000000000-BGF8G:1:1112:3147:9241	12	+
chr16	2429486	2429486	M00388:398:000000000-BGF8G:1:1118:20310:14133	42	+
chr16	89194479	89194479	M00388:398:000000000-BGF8G:1:1112:12475:22463	37	+
chr17	8101317	8101317	M00388:398:000000000-BGF8G:1:1117:21321:18412	37	+
chr17	38399532	38399532	M00388:398:000000000-BGF8G:1:1108:20747:4728	17	+
chr17	40526677	40526677	00388:398:000000000-BGF8G:1:1101:16874:18532	43	+
chr17	78687542	78687542	M00388:398:000000000-BGF8G:1:1105:9802:2215	29	+
chr17	80166228	80166228	M00388:398:000000000-BGF8G:1:1112:26031:21318	31	-
chr19	46515280	46515280	00388:398:000000000-BGF8G:1:1112:5016:5987	38	+
chr2	112463810	112463810	00388:398:000000000-BGF8G:1:1105:8442:12534	43	+
chr2	112463811	112463811	00388:398:000000000-BGF8G:1:1109:11201:4820	43	+
chr2	233630969	233630969	00388:398:000000000-BGF8G:1:1106:19370:14945	43	+
chr20	62890056	62890056	M00388:398:000000000-BGF8G:1:1102:4358:17713	25	+
chr3	14641655	14641655	00388:398:000000000-BGF8G:1:1113:16677:3379	43	+
chr3	17443680	17443680	00388:398:000000000-BGF8G:1:1101:13755:14165	45	+
chr3	33378340	33378340	00388:398:000000000-BGF8G:1:1113:26688:15809	41	-
chr3	38684700	38684700	M00388:398:000000000-BGF8G:1:1117:25811:9449	25	+
chr3	52663148	52663148	M00388:398:000000000-BGF8G:1:1110:10367:19269	23	+
chr3	136141087	136141087	M00388:398:000000000-BGF8G:1:1109:7437:3944	43	+
chr4	114670473	114670473	M00388:398:000000000-BGF8G:1:1105:21530:13105	25	+
chr6	42954172	42954172	M00388:398:000000000-BGF8G:1:1109:10769:12339	37	+
chr9	95145001	95145001	00388:398:000000000-BGF8G:1:1108:4391:16092	39	+
chr9	127817075	127817075	M00388:398:000000000-BGF8G:1:1109:16245:17951	29	+
chr15	66866314	66866314	00388:398:000000000-BGF8G:1:1101:25148:11279	43	+
chr17	8264683	8264683	00388:398:000000000-BGF8G:1:1118:22876:23481	45	+
chr17	26915813	26915813	M00388:398:000000000-BGF8G:1:1116:28224:14354	26	+
chr17	80166174	80166174	00388:398:000000000-BGF8G:1:1102:10965:12657	22	+
chr19	4405241	4405241	M00388:398:000000000-BGF8G:1:1109:24271:17560	23	+
chr20	3598530	3598530	00388:398:000000000-BGF8G:1:1108:12714:19238	45	+
chr3	13962882	13962882	M00388:398:000000000-BGF8G:1:1111:8916:9216	32	-
chr3	14225133	14225133	M00388:398:000000000-BGF8G:1:1105:9234:22086	25	+
chr3	17443680	17443680	00388:398:000000000-BGF8G:1:1110:6241:14588	45	+
chr3	129489280	129489280	M00388:398:000000000-BGF8G:1:1104:24706:5420	23	+
chr5	112587141	112587141	00388:398:000000000-BGF8G:1:1115:15655:5214	45	+
chr5	179046982	179046982	M00388:398:000000000-BGF8G:1:1118:16523:19489	43	+
chr5	180251170	180251170	00388:398:000000000-BGF8G:1:1102:11178:22385	43	+
chr6	158314588	158314588	M00388:398:000000000-BGF8G:1:1106:11059:17410	29	+
chr7	91619368	91619368	M00388:398:000000000-BGF8G:1:1101:14645:15706	37	+
chr7	130902759	130902759	M00388:398:000000000-BGF8G:1:1102:7959:5750	43	-
chr17	2502346	2502346	M00388:398:000000000-BGF8G:1:1109:5772:10671	42	+
chr17	80166228	80166228	M00388:398:000000000-BGF8G:1:1105:7528:16584	43	-
chr17	80487581	80487581	00388:398:000000000-BGF8G:1:1105:22566:13176	43	+
chr19	6099431	6099431	M00388:398:000000000-BGF8G:1:1104:9066:15530	23	+
chr3	17443680	17443680	00388:398:000000000-BGF8G:1:1113:17469:13910	45	+
chr3	110860149	110860149	00388:398:000000000-BGF8G:1:1118:16007:4076	45	+
chr1	31511704	31511704	M00388:398:000000000-BGF8G:1:1114:23085:23482	37	+
chr1	79134439	79134439	00388:398:000000000-BGF8G:1:1113:27246:18816	43	+
chr12	64993248	64993248	M00388:398:000000000-BGF8G:1:1107:19708:16625	25	+
chr15	86192205	86192205	M00388:398:000000000-BGF8G:1:1111:20015:10388	19	-
chr16	72089599	72089599	00388:398:000000000-BGF8G:1:1109:20427:9545	43	+
chr17	43638668	43638668	00388:398:000000000-BGF8G:1:1104:5261:17910	12	+
chr17	75892451	75892451	00388:398:000000000-BGF8G:1:1105:6218:6731	43	+
chr18	5434688	5434688	M00388:398:000000000-BGF8G:1:1113:11817:4235	37	+
chr19	17590667	17590667	00388:398:000000000-BGF8G:1:1112:4809:7753	26	+
chr19	59083026	59083026	00388:398:000000000-BGF8G:1:1119:15408:21297	40	+
chr2	112463810	112463810	00388:398:000000000-BGF8G:1:1111:25425:17099	43	+
chr3	14641655	14641655	00388:398:000000000-BGF8G:1:1119:22721:11191	43	+
chr3	17443680	17443680	00388:398:000000000-BGF8G:1:1110:16048:18894	45	+
chr5	179991104	179991104	00388:398:000000000-BGF8G:1:1113:7126:10140	45	+
chr7	155547322	155547322	M00388:398:000000000-BGF8G:1:1115:11673:20377	23	+
chr10	105736258	105736258	00388:398:000000000-BGF8G:1:1105:18253:2329	43	+
chr12	42747809	42747809	M00388:398:000000000-BGF8G:1:1108:15760:17392	23	+
chr12	132597343	132597343	M00388:398:000000000-BGF8G:1:1112:24156:13812	18	+
chr14	48299582	48299582	M00388:398:000000000-BGF8G:1:1116:23684:18576	23	+
chr16	69661402	69661402	M00388:398:000000000-BGF8G:1:1109:16463:5135	25	+
chr17	15989956	15989956	00388:398:000000000-BGF8G:1:1114:10795:3140	45	+
chr17	80166228	80166228	M00388:398:000000000-BGF8G:1:1116:14533:16954	39	-
chr2	220910020	220910020	M00388:398:000000000-BGF8G:1:1114:6286:8266	23	+
chr20	17552595	17552595	M00388:398:000000000-BGF8G:1:1114:15979:9922	23	+
chr22	40672566	40672566	00388:398:000000000-BGF8G:1:1114:11158:15829	43	+
chr3	17443680	17443680	00388:398:000000000-BGF8G:1:1115:23173:20246	45	+
chr3	17443681	17443681	00388:398:000000000-BGF8G:1:1108:16857:17572	45	+
chr3	182610514	182610514	00388:398:000000000-BGF8G:1:1112:5472:8388	45	+
chr3	197703849	197703849	M00388:398:000000000-BGF8G:1:1105:10929:19690	25	+
chr5	54632717	54632717	M00388:398:000000000-BGF8G:1:1106:9413:12653	25	+
chr6	118786158	118786158	00388:398:000000000-BGF8G:1:1111:13243:20878	39	+
chr6	135291922	135291922	M00388:398:000000000-BGF8G:1:1113:23088:2087	43	+
chr7	24619667	24619667	00388:398:000000000-BGF8G:1:1115:19454:2775	42	+
chr7	74276766	74276766	M00388:398:000000000-BGF8G:1:1106:18832:4071	13	+
chr1	44504492	44504492	M00388:398:000000000-BGF8G:1:1107:8902:18487	37	+
chr12	2674885	2674885	00388:398:000000000-BGF8G:1:1118:9157:10856	43	+
chr13	73312773	73312773	M00388:398:000000000-BGF8G:1:1112:18329:18722	29	+
chr14	66989471	66989471	M00388:398:000000000-BGF8G:1:1107:15279:11617	42	+
chr17	38399532	38399532	M00388:398:000000000-BGF8G:1:1106:7933:24710	17	+
chr17	79692543	79692543	00388:398:000000000-BGF8G:1:1108:15191:13284	45	+
chr17	80166228	80166228	M00388:398:000000000-BGF8G:1:1112:25654:15176	43	-
chr17	80487581	80487581	00388:398:000000000-BGF8G:1:1103:11326:12194	45	+
chr19	6099431	6099431	M00388:398:000000000-BGF8G:1:1105:17206:19585	25	+
chr19	56518019	56518019	00388:398:000000000-BGF8G:1:1114:11027:2995	12	+
chr2	10035729	10035729	00388:398:000000000-BGF8G:1:1116:17369:22691	43	+
chr2	27569625	27569625	00388:398:000000000-BGF8G:1:1105:12385:23672	38	+
chr3	14641655	14641655	00388:398:000000000-BGF8G:1:1117:26972:13233	43	+
chr3	17443680	17443680	00388:398:000000000-BGF8G:1:1101:5897:18872	45	+
chrX	46446157	46446157	M00388:398:000000000-BGF8G:1:1104:9268:11826	32	+
chr1	45209508	45209508	00388:398:000000000-BGF8G:1:1107:4662:21158	43	+
chr10	82415230	82415230	M00388:398:000000000-BGF8G:1:1106:13165:6951	43	-
chr12	65635551	65635551	M00388:398:000000000-BGF8G:1:1106:13697:24107	43	-
chr12	100668325	100668325	M00388:398:000000000-BGF8G:1:1106:28191:12080	23	+
chr12	122316328	122316328	00388:398:000000000-BGF8G:1:1104:3435:14371	41	+
chr14	103070867	103070867	M00388:398:000000000-BGF8G:1:1116:21323:19981	43	-
chr15	41595427	41595427	M00388:398:000000000-BGF8G:1:1104:20124:18213	17	+
chr17	29221414	29221414	M00388:398:000000000-BGF8G:1:1111:7858:8571	37	+
chr22	39000107	39000107	M00388:398:000000000-BGF8G:1:1107:11490:5028	19	+
chr22	42259507	42259507	M00388:398:000000000-BGF8G:1:1118:8805:18039	37	+
chr3	17443680	17443680	00388:398:000000000-BGF8G:1:1104:10060:18815	45	+
chr3	38283088	38283088	M00388:398:000000000-BGF8G:1:1111:12536:18262	42	+
chr3	52610719	52610719	M00388:398:000000000-BGF8G:1:1105:24361:2351	23	+
chr3	128453949	128453949	M00388:398:000000000-BGF8G:1:1115:3118:10918	43	+
chr5	22432026	22432026	M00388:398:000000000-BGF8G:1:1108:17589:3366	23	+
chr6	31756962	31756962	M00388:398:000000000-BGF8G:1:1115:12549:18183	23	+
chr6	31790307	31790307	M00388:398:000000000-BGF8G:1:1118:18022:4868	23	+
chr7	16715023	16715023	M00388:398:000000000-BGF8G:1:1112:6903:13150	37	+
chr7	155547322	155547322	M00388:398:000000000-BGF8G:1:1104:7459:4766	23	+
chr1	21385820	21385820	M01668:36:000000000-BYVWH:1:2105:18359:9742_1:N:0:GCGTAGTA+CTCTCTAT	22	+
chr11	66040446	66040446	M01668:36:000000000-BYVWH:1:1102:17839:11682_1:N:0:GCGTAGTA+CTCTCTAT	23	+
chr12	59271003	59271003	M01668:36:000000000-BYVWH:1:1110:12137:7607	22	-
chr12	59271005	59271005	M01668:36:000000000-BYVWH:1:1113:6970:16017	22	-
chr12	59271006	59271006	M01668:36:000000000-BYVWH:1:2113:23539:5497_1:N:0:GCGTAGTA+CTCTCTAT	22	-
chr12	59271007	59271007	M01668:36:000000000-BYVWH:1:1110:10308:2915	22	-
chr12	59271008	59271008	M01668:36:000000000-BYVWH:1:1108:28130:17271	22	-
chr12	120620917	120620917	M01668:36:000000000-BYVWH:1:1101:7951:15846	24	-
chr12	120620921	120620921	M01668:36:000000000-BYVWH:1:1108:19729:15728	22	-
chr13	50052132	50052132	M01668:36:000000000-BYVWH:1:1102:18990:2334	22	+
chr15	72407395	72407395	M01668:36:000000000-BYVWH:1:1111:18020:21233_1:N:0:GCGTTGTA+CTCTCTAT	24	+
chr15	72808198	72808198	M01668:36:000000000-BYVWH:1:2110:21411:19807_1:N:0:GCGTAGTA+CTCTCTAT	28	-
chr15	91332355	91332355	M01668:36:000000000-BYVWH:1:1116:7425:3256	8	-
chr17	19844683	19844683	M01668:36:000000000-BYVWH:1:1104:3828:15217_1:N:0:CCGTAGTA+CTCTCTAT	42	-
chr22	40665497	40665497	M01668:36:000000000-BYVWH:1:1105:27940:14701	23	+
chr22	43339361	43339361	M01668:36:000000000-BYVWH:1:1106:9873:9459_1:N:0:GCGTAGTA+CTCTCTAT	23	+
chr3	17443680	17443680	M01668:36:000000000-BYVWH:1:1116:11074:22652	23	+
chr4	116454785	116454785	M01668:36:000000000-BYVWH:1:1118:14547:5105	3	-
chr4	144143109	144143109	M01668:36:000000000-BYVWH:1:1118:10677:19160_1:N:0:GCGTAGTA+CTCTCTAT	22	+
chr5	133412993	133412993	M01668:36:000000000-BYVWH:1:2110:14246:11306	23	-
chr7	10978951	10978951	M01668:36:000000000-BYVWH:1:1101:25161:19876_1:N:0:GCGTAGTA+CTCTCTAT	28	+
chr8	17792154	17792154	M01668:36:000000000-BYVWH:1:1109:15391:6248	36	-
chr1	40631912	40631912	M01668:36:000000000-BYVWH:1:2110:13584:18765_1:N:0:TCGTAGTA+TATCCTCT	24	+
chr1	228448763	228448763	M01668:36:000000000-BYVWH:1:2103:21262:11256_1:N:0:GAGTAGTA+TATCCTCT	36	-
chr1	246234005	246234005	M01668:36:000000000-BYVWH:1:1119:11864:9456_1:N:0:GCGTAGTA+TATCCTCT	28	+
chr16	29931000	29931000	M01668:36:000000000-BYVWH:1:1101:20322:22876	41	-
chr16	29931002	29931002	M01668:36:000000000-BYVWH:1:1110:7336:15299	36	-
chr16	29931004	29931004	M01668:36:000000000-BYVWH:1:1102:19412:3570	36	-
chr16	47694927	47694927	M01668:36:000000000-BYVWH:1:2108:10259:11591_1:N:0:GCGTAGCA+TATCCTCT	24	-
chr19	22253631	22253631	M01668:36:000000000-BYVWH:1:2111:23818:6342_1:N:0:GCGTCGTA+TATCCTCT	22	+
chr19	54686428	54686428	M01668:36:000000000-BYVWH:1:1106:17788:14721_1:N:0:GCGTAGTA+TATCCTCT	22	-
chr2	63312297	63312297	M01668:36:000000000-BYVWH:1:2114:19581:21815_1:N:0:CCGTAGTA+TATCCTCT	22	+
chr2	128102730	128102730	M01668:36:000000000-BYVWH:1:1103:28492:14376_1:N:0:GCGTAGTA+TATCCTCT	24	-
chr3	17443680	17443680	M01668:36:000000000-BYVWH:1:1118:26412:17838	8	+
chr3	152706568	152706568	M01668:36:000000000-BYVWH:1:1111:6356:12560_1:N:0:GCGTAGTA+TATCCTCT	36	+
chrX	15483540	15483540	M01668:36:000000000-BYVWH:1:1113:21335:11558	28	-
chrX	70258485	70258485	M01668:36:000000000-BYVWH:1:1119:12379:23390_1:N:0:GCGTAGTA+TATCCTCT	41	-
chr1	21224234	21224234	M01668:36:000000000-BYVWH:1:1102:18150:21421_1:N:0:GCGTAGTA+GTAAGGAG	28	+
chr11	65883246	65883246	M01668:36:000000000-BYVWH:1:2105:14126:12529_1:N:0:GCGTAGTA+GTAAGGAG	24	+
chr11	69397768	69397768	M01668:36:000000000-BYVWH:1:1105:27407:17748	3	-
chr22	40641826	40641826	M01668:36:000000000-BYVWH:1:2119:22361:4356_1:N:0:GCGTAGTA+GTAAGGAG	22	+
chr3	17443680	17443680	M01668:36:000000000-BYVWH:1:1117:5955:11221_1:N:0:GCGTAGTA+GTAAGGAG	36	+
chr4	27161857	27161857	M01668:36:000000000-BYVWH:1:2107:20960:16411	42	+
chr4	48389616	48389616	M01668:36:000000000-BYVWH:1:1111:18843:17646	41	-
chr6	43559534	43559534	M01668:36:000000000-BYVWH:1:1108:23246:14017_1:N:0:GCGTAGTA+GTAAGGAG	8	+
chr6	57269326	57269326	M01668:36:000000000-BYVWH:1:1115:14857:16740_1:N:0:GCGTAGTA+GTAAGGAG	22	-
chr9	131350085	131350085	M01668:36:000000000-BYVWH:1:1102:14667:20602	22	+
chr10	82414887	82414887	M01668:36:000000000-BYVWH:1:1101:12681:10543	40	-
chr19	49188891	49188891	M01668:36:000000000-BYVWH:1:1116:14751:22377_1:N:0:GCGTAGTA+ACTGCATA	24	-
chr3	17443680	17443680	M01668:36:000000000-BYVWH:1:1103:22296:22600	8	+
chr6	76367798	76367798	M01668:36:000000000-BYVWH:1:1117:16721:6291	22	-
chr10	5752543	5752543	M01668:36:000000000-BYVWH:1:1109:3798:11670	41	-
chr17	8416309	8416309	M01668:36:000000000-BYVWH:1:1103:18610:15611	22	+
chr3	17443680	17443680	M01668:36:000000000-BYVWH:1:2108:15341:14823_1:N:0:GCGTAGTA+AAGGAGTA	8	+
chr3	32762983	32762983	M01668:36:000000000-BYVWH:1:1102:24470:9217	22	-
chr9	37177635	37177635	M01668:36:000000000-BYVWH:1:1104:26754:8942_1:N:0:GCGTAGTA+AAGGAGTA	3	-
chr1	226462381	226462381	M01668:36:000000000-BYVWH:1:1108:17521:19696	42	+
chr13	85965430	85965430	M01668:36:000000000-BYVWH:1:1105:20642:20403_1:N:0:GCGTAATA+CTAAGCCT	28	-
chr14	55531031	55531031	M01668:36:000000000-BYVWH:1:2101:23356:10901_1:N:0:TCGTAGTA+CTAAGCCT	28	-
chr16	59500180	59500180	M01668:36:000000000-BYVWH:1:2110:19387:24497_1:N:0:GCGTAGTA+CTAAGCCT	28	+
chr19	12289188	12289188	M01668:36:000000000-BYVWH:1:1105:19542:23364	22	+
chr2	242113304	242113304	M01668:36:000000000-BYVWH:1:1101:28670:9786_2:N:0:GCGTAGTA+CTAAGCCT	42	+
chr20	8204296	8204296	M01668:36:000000000-BYVWH:1:1106:16836:10040_1:N:0:CCGTAGTA+CTAAGCCT	36	+
chr20	21126672	21126672	M01668:36:000000000-BYVWH:1:1108:9103:13271	41	-
chr20	21126676	21126676	M01668:36:000000000-BYVWH:1:2101:12206:21297_1:N:0:CCGTAGTA+CTAAGCCT	41	-
chr20	59974532	59974532	M01668:36:000000000-BYVWH:1:2115:16484:14445	40	+
chr21	39744546	39744546	M01668:36:000000000-BYVWH:1:1111:8979:12283	28	-
chr3	17443680	17443680	M01668:36:000000000-BYVWH:1:1103:20067:10160	28	+
chr3	38684700	38684700	M01668:36:000000000-BYVWH:1:1108:6165:18039_1:N:0:GCGTAGTA+CTAAGCCT	24	+
chr3	48998545	48998545	M01668:36:000000000-BYVWH:1:1118:26657:9657	23	-
chr3	165114580	165114580	M01668:36:000000000-BYVWH:1:2101:17477:18103_1:N:0:GCGTAGTA+CTAAGCCT	22	+
chr4	32097047	32097047	M01668:36:000000000-BYVWH:1:1109:9142:3334	41	+
chr6	109547048	109547048	M01668:36:000000000-BYVWH:1:2103:15147:16046	23	-
chr9	38419622	38419622	M01668:36:000000000-BYVWH:1:1115:29173:14734_1:N:0:GCGTAGTA+CTAAGCCT	24	-
chr9	97987815	97987815	M01668:36:000000000-BYVWH:1:1103:23810:24188	3	-
chr1	46533505	46533505	M01668:36:000000000-BYVWH:1:1114:25516:20768	24	+
chr10	23628605	23628605	M01668:36:000000000-BYVWH:1:1111:8186:5505_1:N:0:GCGTAGTA+CGTCTAAT	41	+
chr11	116773415	116773415	M01668:36:000000000-BYVWH:1:2108:23674:19035_1:N:0:GCGTAGTA+CGTCTAAT	3	+
chr12	28410616	28410616	M01668:36:000000000-BYVWH:1:2113:25560:15240_1:N:0:GCGTAGTA+CGTCTAAT	42	-
chr14	98951625	98951625	M01668:36:000000000-BYVWH:1:2113:8773:18560_1:N:0:GCATAGTA+CGTCTAAT	36	-
chr17	28190629	28190629	M01668:36:000000000-BYVWH:1:1109:17137:10375	36	+
chr17	73357738	73357738	M01668:36:000000000-BYVWH:1:1116:13589:22036	22	+
chr17	74770967	74770967	M01668:36:000000000-BYVWH:1:2111:7482:3289	8	-
chr19	5599633	5599633	M01668:36:000000000-BYVWH:1:2107:6727:14963_1:N:0:GCGTAGTA+CGTCTAAT	3	+
chr19	15428837	15428837	M01668:36:000000000-BYVWH:1:1114:22210:20988_1:N:0:GCGTAGTA+CGTCTAAT	22	-
chr19	42073063	42073063	M01668:36:000000000-BYVWH:1:1108:6576:10563	22	+
chr20	5535532	5535532	M01668:36:000000000-BYVWH:1:1113:20932:20852_1:N:0:GCGTAGTA+CGTCTAAT	3	-
chr3	17443680	17443680	M01668:36:000000000-BYVWH:1:1115:17398:17133_1:N:0:GCGTAGTA+CGTCTAAT	36	+
chr5	76989675	76989675	M01668:36:000000000-BYVWH:1:1109:10026:19567_1:N:0:TCGTAGTA+CGTCTAAT	41	+
chr5	107484132	107484132	M01668:36:000000000-BYVWH:1:1101:7638:12395	23	+
chr7	30394682	30394682	M01668:36:000000000-BYVWH:1:2101:8294:18356_1:N:0:GCGTAGTA+CGTCTAAT	22	-
chr7	156744832	156744832	M01668:36:000000000-BYVWH:1:2101:27511:17693_1:N:0:GCGTAGTA+CGTCTATT	36	-
