# Supplementary material for: Specialized DNA Structures Act as Genomic Beacons for Integration by Evolutionarily Diverse Retroviruses
Source: Viruses. 2023 Feb 7;15(2):465. doi: 10.3390/v15020465 (PMC9962126; doi:10.3390/v15020465)
Supplement: Supplementary file 1 [file viruses-15-00465-s001.zip › Table S5.xlsx]

## Sheet: Suptypes A C D
Table S5: Clinical profile of non-subtype B study participants used in this study
			Infected Individual	Gender	Subtype	Viral load (copies/ml)	CD4+ T Cell Count (Cells/µl)	Number of Unique Sites	Source
			1	Female	A	31337	121	29	Uganda/ This Study
			2	Female	A	0	Not Determined	5	Uganda/ This Study
			3	Female	A	0	251	32	Uganda/ This Study
			4	Female	A	93443	Not Determined	14	Uganda/ This Study
						0	338	16
			5	Female	A	152462	375	17	Uganda/ This Study
						0	738	17
			6	Female	A	2521	Not Determined	18	Uganda/ This Study
						30060	605	26
	# of sites		7	Female	A	819654	397	14	Uganda/ This Study
Subtype A	429		8	Female	A	698545	386	12	Uganda/ This Study
Subtype B	22372		9	Female	A	27927	453	21	Uganda/ This Study
Subtype C	484		10	Female	A	0	581	10	Uganda/ This Study
Subtype D	323		11	Female	A	376	697	13	Uganda/ This Study
			12	Female	A	14045	806	19	Uganda/ This Study
Total	23608		13	Female	A	23717	707	20	Uganda/ This Study
			14	Female	A	180692	351	19	Uganda/ This Study
						Not Determined	540	21
			15	Female	A	34063	262	13	Uganda/ This Study
						Not Determined	406	27
			16	Female	A	101715	273	24	Uganda/ This Study
						Not Determined	476	42
			17	Female	C	48246	625	17	Zimbabwe/This Study
			18	Female	C	0	549	36	Zimbabwe/This Study
			19	Female	C	3732	568	22	Zimbabwe/This Study
			20	Female	C	21366	284	54	Zimbabwe/This Study
			21	Female	C	46831	354	22	Zimbabwe/This Study
			22	Female	C	127202	210	29	Zimbabwe/This Study
			23	Female	C	84015	492	17	Zimbabwe/This Study
			24	Female	C	2350	845	16	Zimbabwe/This Study
			25	Female	C	152669	367	14	Zimbabwe/This Study
			26	Female	C	5946	488	18	Zimbabwe/This Study
					C	603	790	16
			27	Female	C	39487	654	25	Zimbabwe/This Study
			28	Female	C	325186	203	21	Zimbabwe/This Study
			29	Female	C	19865	220	33	Zimbabwe/This Study
			30	Female	C	192057	337	19	Zimbabwe/This Study
			31	Female	C	123009	289	21	Zimbabwe/This Study
			32	Female	C	30322	557	19	Zimbabwe/This Study
			33	Female	C	36508	414	36	Zimbabwe/This Study
			34	Female	C	201406	225	23	Zimbabwe/This Study
			35	Female	C	195863	250	26	Zimbabwe/This Study
			36	Female	D	1056	1023	15	Uganda/ This Study
						0	939	24
			37	Female	D	0	389	16	Uganda/ This Study
			38	Female	D	0	267	9	Uganda/ This Study
			39	Female	D	0	Not Determined	4	Uganda/ This Study
			40	Female	D	200810	438	19	Uganda/ This Study
						42	Not Determined	20
			41	Female	D	58877	292	35	Uganda/ This Study
						0	409	33
			42	Female	D	11908	581	16	Uganda/ This Study
						0	416	6
			43	Female	D	57356	894	15	Uganda/ This Study
			44	Female	D	10862	1101	19	Uganda/ This Study
			45	Female	D	136873	550	22	Uganda/ This Study
							580	15
			46	Female	D	89676	221	10	Uganda/ This Study
							712	4
			47	Female	D	83070	239	5	Uganda/ This Study
						Not Determined	1070	19
			48	Female	D	0	358	17	Uganda/ This Study
							Total # of unique sites	1236
