# Supplementary material for: Specialized DNA Structures Act as Genomic Beacons for Integration by Evolutionarily Diverse Retroviruses
Source: Viruses. 2023 Feb 7;15(2):465. doi: 10.3390/v15020465 (PMC9962126; doi:10.3390/v15020465)
Supplement: Supplementary file 1 [file viruses-15-00465-s001.zip › Table S4.xlsx]

## Sheet: RID_In_Vitro_geno_stats
Table S4: Comparison of the integration site profiles of in vitro- and in vivo-derived datasets.
Features	In Vitro (x)	Random (r)	In Vitro_total	Randomtotal	x%	r%	fold	x_diff	r_diff	Table1	fisher	sig_rank	%x sum (<5000bp)	%r sum (<5000bp)
CpG_Islands_Bin0	226	4648	67659	676555	0.334028	0.68701	0.49	67433	671907	[[226, 67433], [4648, 671907]]	2.38412e-32	****	15.2929	7.78562
Bin1_1-499	594	5721	67659	676555	0.877932	0.845608	1.04	67065	670834	[[594, 67065], [5721, 670834]]	0.379297
Bin2_500-4999	9527	42305	67659	676555	14.0809	6.253	2.25	58132	634250	[[9527, 58132], [42305, 634250]]	0	****
Bin3_5000-49999	39753	205460	67659	676555	58.7549	30.3686	1.93	27906	471095	[[39753, 27906], [205460, 471095]]	0	****
Bin4_50000-499999	16960	300354	67659	676555	25.0669	44.3946	0.56	50699	376201	[[16960, 50699], [300354, 376201]]	0	****
DHS_Bin0	15466	95312	67659	676555	22.8587	14.0878	1.62	52193	581243	[[15466, 52193], [95312, 581243]]	0	****	99.6394	88.0032
Bin1_1-499	35588	265214	67659	676555	52.5991	39.2007	1.34	32071	411341	[[35588, 32071], [265214, 411341]]	0	****
Bin2_500-4999	16361	234864	67659	676555	24.1816	34.7147	0.7	51298	441691	[[16361, 51298], [234864, 441691]]	0	****
Bin3_5000-49999	229	24300	67659	676555	0.338462	3.59173	0.09	67430	652255	[[229, 67430], [24300, 652255]]	0	****
Bin4_50000-499999	15	19994	67659	676555	0.02217	2.95527	0.01	67644	656561	[[15, 67644], [19994, 656561]]	0	****
Endogenous_retroviruses_Bin0	2800	58047	67659	676555	4.1384	8.57979	0.48	64859	618508	[[2800, 64859], [58047, 618508]]	0	****	49.9815	68.2316
Bin1_1-499	5377	90104	67659	676555	7.94721	13.3181	0.6	62282	586451	[[5377, 62282], [90104, 586451]]	0	****
Bin2_500-4999	25640	313473	67659	676555	37.8959	46.3337	0.82	42019	363082	[[25640, 42019], [313473, 363082]]	0	****
Bin3_5000-49999	32985	164214	67659	676555	48.7518	24.2721	2.01	34674	512341	[[32985, 34674], [164214, 512341]]	0	****
Bin4_50000-499999	857	7442	67659	676555	1.26665	1.09998	1.15	66802	669113	[[857, 66802], [7442, 669113]]	0.000113113	***
LADs_Bin0	5663	249248	67659	676555	8.36991	36.8408	0.23	61996	427307	[[5663, 61996], [249248, 427307]]	0	****	8.53102	37.2385
Bin1_1-499	11	259	67659	676555	0.016258	0.0382822	0.42	67648	676296	[[11, 67648], [259, 676296]]	0.00279112	**
Bin2_500-4999	98	2432	67659	676555	0.144844	0.359468	0.4	67561	674123	[[98, 67561], [2432, 674123]]	2.84533e-24	****
Bin3_5000-49999	2298	25234	67659	676555	3.39644	3.72978	0.91	65361	651321	[[2298, 65361], [25234, 651321]]	9.75253e-06	****
Bin4_50000-499999	16357	131569	67659	676555	24.1756	19.4469	1.24	51302	544986	[[16357, 51302], [131569, 544986]]	1.27272e-181	****
Long_interspersed_nuclear_elements_Bin0	11815	137575	67659	676555	17.4626	20.3346	0.86	55844	538980	[[11815, 55844], [137575, 538980]]	7.38705e-73	****	93.6786	88.7317
Bin1_1-499	18408	168814	67659	676555	27.207	24.952	1.09	49251	507741	[[18408, 49251], [168814, 507741]]	1.88475e-37	****
Bin2_500-4999	33159	293930	67659	676555	49.009	43.4451	1.13	34500	382625	[[33159, 34500], [293930, 382625]]	3.96017e-169	****
Bin3_5000-49999	4276	27789	67659	676555	6.31993	4.10743	1.54	63383	648766	[[4276, 63383], [27789, 648766]]	1.35213e-143	****
Bin4_50000-499999	1	5645	67659	676555	0.001478	0.834374	0	67658	670910	[[1, 67658], [5645, 670910]]	1.93883e-232	****
Low_complexity_repeats_Bin0	229	3764	67659	676555	0.338462	0.556348	0.61	67430	672791	[[229, 67430], [3764, 672791]]	4.6791e-15	****	63.0633	59.493
Bin1_1-499	7406	68941	67659	676555	10.9461	10.19	1.07	60253	607614	[[7406, 60253], [68941, 607614]]	8.96243e-10	****
Bin2_500-4999	35033	329798	67659	676555	51.7788	48.7467	1.06	32626	346757	[[35033, 32626], [329798, 346757]]	4.13219e-51	****
Bin3_5000-49999	24965	223713	67659	676555	36.8983	33.0665	1.12	42694	452842	[[24965, 42694], [223713, 452842]]	5.59537e-89	****
Bin4_50000-499999	26	6925	67659	676555	0.038428	1.02357	0.04	67633	669630	[[26, 67633], [6925, 669630]]	3.01467e-242	****
Oncogenes_Bin0	1801	10922	67659	676555	2.66188	1.61436	1.65	65858	665633	[[1801, 65858], [10922, 665633]]	4.44463e-78	****	3.14518	1.81242
Bin1_1-499	30	127	67659	676555	0.04434	0.0187716	2.36	67629	676428	[[30, 67629], [127, 676428]]	0.000121549	***
Bin2_500-4999	297	1213	67659	676555	0.438966	0.179291	2.45	67362	675342	[[297, 67362], [1213, 675342]]	1.80309e-36	****
Bin3_5000-49999	3105	11224	67659	676555	4.58919	1.65899	2.77	64554	665331	[[3105, 64554], [11224, 665331]]	0	****
Bin4_50000-499999	21551	106741	67659	676555	31.8524	15.7771	2.02	46108	569814	[[21551, 46108], [106741, 569814]]	0	****
RefSeq_genes_Bin0	56773	287491	67659	676555	83.9105	42.4934	1.97	10886	389064	[[56773, 10886], [287491, 389064]]	0	****	88.5928	47.6189
Bin1_1-499	440	4228	67659	676555	0.65032	0.624931	1.04	67219	672327	[[440, 67219], [4228, 672327]]	0.428516
Bin2_500-4999	2728	30449	67659	676555	4.03198	4.50059	0.9	64931	646106	[[2728, 64931], [30449, 646106]]	1.22384e-08	****
Bin3_5000-49999	5736	124698	67659	676555	8.47781	18.4313	0.46	61923	551857	[[5736, 61923], [124698, 551857]]	0	****
Bin4_50000-499999	1881	162096	67659	676555	2.78012	23.959	0.12	65778	514459	[[1881, 65778], [162096, 514459]]	0	****
Satellite_DNA_Bin0	15	2675	67659	676555	0.02217	0.395385	0.06	67644	673880	[[15, 67644], [2675, 673880]]	1.04719e-87	****	0.410884	0.863344
Bin1_1-499	29	660	67659	676555	0.042862	0.097553	0.44	67630	675895	[[29, 67630], [660, 675895]]	1.51337e-06	****
Bin2_500-4999	234	2506	67659	676555	0.345852	0.370406	0.93	67425	674049	[[234, 67425], [2506, 674049]]	0.334277
Bin3_5000-49999	1638	15284	67659	676555	2.42096	2.25909	1.07	66021	661271	[[1638, 66021], [15284, 661271]]	0.00740757	**
Bin4_50000-499999	9604	82578	67659	676555	14.1947	12.2057	1.16	58055	593977	[[9604, 58055], [82578, 593977]]	5.27702e-49	****
Simple_repeats_Bin0	941	15564	67659	676555	1.3908	2.30048	0.6	66718	660991	[[941, 66718], [15564, 660991]]	9.22141e-60	****	90.2319	80.9118
Bin1_1-499	14359	120838	67659	676555	21.2226	17.8608	1.19	53300	555717	[[14359, 53300], [120838, 555717]]	5.0462e-100	****
Bin2_500-4999	45750	411011	67659	676555	67.6185	60.7506	1.11	21909	265544	[[45750, 21909], [411011, 265544]]	9.6381e-274	****
Bin3_5000-49999	6609	81150	67659	676555	9.7681	11.9946	0.81	61050	595405	[[6609, 61050], [81150, 595405]]	8.62037e-69	****
Bin4_50000-499999	0	5450	67659	676555	0	0.805552	0	67659	671105	[[0, 67659], [5450, 671105]]	5.06089e-227	****
Short_interspersed_nuclear_elements_Bin0	8445	85767	67659	676555	12.4817	12.677	0.98	59214	590788	[[8445, 59214], [85767, 590788]]	0.145635		99.3113	88.9469
Bin1_1-499	36064	218688	67659	676555	53.3026	32.3238	1.65	31595	457867	[[36064, 31595], [218688, 457867]]	0	****
Bin2_500-4999	22684	297320	67659	676555	33.527	43.9462	0.76	44975	379235	[[22684, 44975], [297320, 379235]]	0	****
Bin3_5000-49999	465	25704	67659	676555	0.68727	3.79925	0.18	67194	650851	[[465, 67194], [25704, 650851]]	0	****
Bin4_50000-499999	1	5911	67659	676555	0.001478	0.873691	0	67658	670644	[[1, 67658], [5911, 670644]]	1.69672e-243	****
Transcription_start_sites_Bin0	3	15	67659	676555	0.004434	0.00221711	2	67656	676540	[[3, 67656], [15, 676540]]	0.221231		22.8942	10.7945
Bin1_1-499	1266	9125	67659	676555	1.87115	1.34874	1.39	66393	667430	[[1266, 66393], [9125, 667430]]	4.77433e-26	****
Bin2_500-4999	14221	63891	67659	676555	21.0186	9.44358	2.23	53438	612664	[[14221, 53438], [63891, 612664]]	0	****
Bin3_5000-49999	43840	267986	67659	676555	64.7955	39.6104	1.64	23819	408569	[[43840, 23819], [267986, 408569]]	0	****
Bin4_50000-499999	8172	260219	67659	676555	12.0782	38.4624	0.31	59487	416336	[[8172, 59487], [260219, 416336]]	0	****
UCSC_genes_Bin0	57099	292397	67659	676555	84.3923	43.2185	1.95	10560	384158	[[57099, 10560], [292397, 384158]]	0	****	88.952	48.3131
Bin1_1-499	433	4302	67659	676555	0.639974	0.635868	1.01	67226	672253	[[433, 67226], [4302, 672253]]	0.899103
Bin2_500-4999	2652	30166	67659	676555	3.91966	4.45877	0.88	65007	646389	[[2652, 65007], [30166, 646389]]	3.8358e-11	****
Bin3_5000-49999	5500	121480	67659	676555	8.129	17.9557	0.45	62159	555075	[[5500, 62159], [121480, 555075]]	0	****
Bin4_50000-499999	1854	159239	67659	676555	2.74021	23.5367	0.12	65805	517316	[[1854, 65805], [159239, 517316]]	0	****

## Sheet: RID_In_Vivo_geno_stats
Features	In Vivo (x)	Random (r)	In Vivo_total	Randomtotal	x%	r%	fold	x_diff	r_diff	Table1	fisher	sig_rank	%x sum (<5000bp)	%r sum (<5000bp)
CpG_Islands_Bin0	30	1503	22372	223712	0.134096	0.671846	0.2	22342	222209	[[30, 22342], [1503, 222209]]	5.62014e-31	****	12.7078	7.72332
Bin1_1-499	109	1953	22372	223712	0.487216	0.872997	0.56	22263	221759	[[109, 22263], [1953, 221759]]	1.12543e-10	****
Bin2_500-4999	2704	13822	22372	223712	12.0865	6.17848	1.96	19668	209890	[[2704, 19668], [13822, 209890]]	7.39666e-209	****
Bin3_5000-49999	12302	68147	22372	223712	54.9884	30.4619	1.81	10070	155565	[[12302, 10070], [68147, 155565]]	0	****
Bin4_50000-499999	6590	99519	22372	223712	29.4565	44.4853	0.66	15782	124193	[[6590, 15782], [99519, 124193]]	0	****
DHS_Bin0	3537	31337	22372	223712	15.8099	14.0077	1.13	18835	192375	[[3537, 18835], [31337, 192375]]	3.57947e-13	****	98.1897	88.1678
Bin1_1-499	11279	88132	22372	223712	50.4157	39.3953	1.28	11093	135580	[[11279, 11093], [88132, 135580]]	3.33655e-221	****
Bin2_500-4999	7151	77773	22372	223712	31.9641	34.7648	0.92	15221	145939	[[7151, 15221], [77773, 145939]]	3.01353e-17	****
Bin3_5000-49999	326	7997	22372	223712	1.45718	3.57469	0.41	22046	215715	[[326, 22046], [7997, 215715]]	6.02327e-77	****
Bin4_50000-499999	76	6461	22372	223712	0.33971	2.88809	0.12	22296	217251	[[76, 22296], [6461, 217251]]	1.7687e-171	****
Endogenous_retroviruses_Bin0	925	19059	22372	223712	4.13463	8.51944	0.49	21447	204653	[[925, 21447], [19059, 204653]]	1.39047e-136	****	54.6978	68.3723
Bin1_1-499	2165	29740	22372	223712	9.67728	13.2939	0.73	20207	193972	[[2165, 20207], [29740, 193972]]	6.03722e-57	****
Bin2_500-4999	9147	104158	22372	223712	40.8859	46.559	0.88	13225	119554	[[9147, 13225], [104158, 119554]]	1.30291e-59	****
Bin3_5000-49999	9865	54241	22372	223712	44.0953	24.2459	1.82	12507	169471	[[9865, 12507], [54241, 169471]]	0	****
Bin4_50000-499999	269	2441	22372	223712	1.2024	1.09114	1.1	22103	221271	[[269, 22103], [2441, 221271]]	0.130512
LADs_Bin0	3378	82544	22372	223712	15.0992	36.8974	0.41	18994	141168	[[3378, 18994], [82544, 141168]]	0	****	15.3495	37.3158
Bin1_1-499	7	95	22372	223712	0.0312891	0.0424653	0.74	22365	223617	[[7, 22365], [95, 223617]]	0.603311
Bin2_500-4999	49	841	22372	223712	0.219024	0.37593	0.58	22323	222871	[[49, 22323], [841, 222871]]	8.67332e-05	****
Bin3_5000-49999	949	8204	22372	223712	4.24191	3.66721	1.16	21423	215508	[[949, 21423], [8204, 215508]]	2.18973e-05	****
Bin4_50000-499999	5622	43493	22372	223712	25.1296	19.4415	1.29	16750	180219	[[5622, 16750], [43493, 180219]]	5.85998e-87	****
Long_interspersed_nuclear_elements_Bin0	3932	45785	22372	223712	17.5755	20.466	0.86	18440	177927	[[3932, 18440], [45785, 177927]]	2.14094e-25	****	94.283	88.9085
Bin1_1-499	6523	55895	22372	223712	29.157	24.9852	1.17	15849	167817	[[6523, 15849], [55895, 167817]]	1.96711e-41	****
Bin2_500-4999	10638	97219	22372	223712	47.5505	43.4572	1.09	11734	126493	[[10638, 11734], [97219, 126493]]	8.47205e-32	****
Bin3_5000-49999	1275	9061	22372	223712	5.69909	4.0503	1.41	21097	214651	[[1275, 21097], [9061, 214651]]	4.21669e-29	****
Bin4_50000-499999	3	1836	22372	223712	0.0134096	0.820698	0.02	22369	221876	[[3, 22369], [1836, 221876]]	6.67387e-71	****
Low_complexity_repeats_Bin0	74	1190	22372	223712	0.330771	0.531934	0.62	22298	222522	[[74, 22298], [1190, 222522]]	2.88882e-05	****	65.278	59.5323
Bin1_1-499	2690	22682	22372	223712	12.024	10.1389	1.19	19682	201030	[[2690, 19682], [22682, 201030]]	4.56166e-18	****
Bin2_500-4999	11840	109309	22372	223712	52.9233	48.8615	1.08	10532	114403	[[11840, 10532], [109309, 114403]]	5.02697e-31	****
Bin3_5000-49999	7724	74106	22372	223712	34.5253	33.1256	1.04	14648	149606	[[7724, 14648], [74106, 149606]]	2.44508e-05	****
Bin4_50000-499999	43	2316	22372	223712	0.192205	1.03526	0.19	22329	221396	[[43, 22329], [2316, 221396]]	2.80864e-49	****
Oncogenes_Bin0	592	3662	22372	223712	2.64616	1.63693	1.62	21780	220050	[[592, 21780], [3662, 220050]]	5.17695e-25	****	3.04845	1.83495
Bin1_1-499	7	34	22372	223712	0.0312891	0.0151981	2.06	22365	223678	[[7, 22365], [34, 223678]]	0.0945467
Bin2_500-4999	83	409	22372	223712	0.370999	0.182824	2.03	22289	223303	[[83, 22289], [409, 223303]]	4.35334e-08	****
Bin3_5000-49999	896	3758	22372	223712	4.00501	1.67984	2.38	21476	219954	[[896, 21476], [3758, 219954]]	3.06053e-103	****
Bin4_50000-499999	6241	34884	22372	223712	27.8965	15.5933	1.79	16131	188828	[[6241, 16131], [34884, 188828]]	0	****
RefSeq_genes_Bin0	17016	95108	22372	223712	76.0594	42.5136	1.79	5356	128604	[[17016, 5356], [95108, 128604]]	0	****	81.374	47.5692
Bin1_1-499	119	1423	22372	223712	0.531915	0.636086	0.84	22253	222289	[[119, 22253], [1423, 222289]]	0.0618808
Bin2_500-4999	1070	9887	22372	223712	4.78276	4.41952	1.08	21302	213825	[[1070, 21302], [9887, 213825]]	0.0130604	*
Bin3_5000-49999	2413	41585	22372	223712	10.7858	18.5886	0.58	19959	182127	[[2413, 19959], [41585, 182127]]	3.47438e-207	****
Bin4_50000-499999	1579	53634	22372	223712	7.05793	23.9746	0.29	20793	170078	[[1579, 20793], [53634, 170078]]	0	****
Satellite_DNA_Bin0	66	953	22372	223712	0.295012	0.425994	0.69	22306	222759	[[66, 22306], [953, 222759]]	0.00312823	**	0.563204	0.897583
Bin1_1-499	6	200	22372	223712	0.0268192	0.0894007	0.3	22366	223512	[[6, 22366], [200, 223512]]	0.00090853	***
Bin2_500-4999	54	855	22372	223712	0.241373	0.382188	0.63	22318	222857	[[54, 22318], [855, 222857]]	0.000626095	***
Bin3_5000-49999	542	5024	22372	223712	2.42267	2.24574	1.08	21830	218688	[[542, 21830], [5024, 218688]]	0.0940238
Bin4_50000-499999	3170	26995	22372	223712	14.1695	12.0669	1.17	19202	196717	[[3170, 19202], [26995, 196717]]	2.84623e-19	****
Simple_repeats_Bin0	532	5130	22372	223712	2.37797	2.29313	1.04	21840	218582	[[532, 21840], [5130, 218582]]	0.413142		89.1114	80.9943
Bin1_1-499	4811	40177	22372	223712	21.5046	17.9593	1.2	17561	183535	[[4811, 17561], [40177, 183535]]	1.0195e-37	****
Bin2_500-4999	14593	135887	22372	223712	65.2289	60.7419	1.07	7779	87825	[[14593, 7779], [135887, 87825]]	8.00949e-40	****
Bin3_5000-49999	2435	26932	22372	223712	10.8841	12.0387	0.9	19937	196780	[[2435, 19937], [26932, 196780]]	2.9404e-07	****
Bin4_50000-499999	0	1751	22372	223712	0	0.782703	0	22372	221961	[[0, 22372], [1751, 221961]]	3.60177e-73	****
Short_interspersed_nuclear_elements_Bin0	6014	28252	22372	223712	26.8818	12.6287	2.13	16358	195460	[[6014, 16358], [28252, 195460]]	0	****	98.7037	88.9984
Bin1_1-499	8970	72238	22372	223712	40.0948	32.2906	1.24	13402	151474	[[8970, 13402], [72238, 151474]]	1.85656e-120	****
Bin2_500-4999	7098	98610	22372	223712	31.7272	44.079	0.72	15274	125102	[[7098, 15274], [98610, 125102]]	3.73086e-285	****
Bin3_5000-49999	266	8610	22372	223712	1.18899	3.8487	0.31	22106	215102	[[266, 22106], [8610, 215102]]	1.71951e-119	****
Bin4_50000-499999	23	1964	22372	223712	0.102807	0.877914	0.12	22349	221748	[[23, 22349], [1964, 221748]]	1.74813e-52	****
Transcription_start_sites_Bin0	0	8	22372	223712	0	0.00357603	0	22372	223704	[[0, 22372], [8, 223704]]	1		19.8865	10.6758
Bin1_1-499	309	3031	22372	223712	1.38119	1.35487	1.02	22063	220681	[[309, 22063], [3031, 220681]]	0.738892
Bin2_500-4999	4140	20844	22372	223712	18.5053	9.31734	1.99	18232	202868	[[4140, 18232], [20844, 202868]]	0	****
Bin3_5000-49999	13769	88452	22372	223712	61.5457	39.5383	1.56	8603	135260	[[13769, 8603], [88452, 135260]]	0	****
Bin4_50000-499999	3911	86790	22372	223712	17.4817	38.7954	0.45	18461	136922	[[3911, 18461], [86790, 136922]]	0	****
UCSC_genes_Bin0	17266	96704	22372	223712	77.1768	43.227	1.79	5106	127008	[[17266, 5106], [96704, 127008]]	0	****	82.277	48.2495
Bin1_1-499	117	1464	22372	223712	0.522975	0.654413	0.8	22255	222248	[[117, 22255], [1464, 222248]]	0.0177591	*
Bin2_500-4999	1024	9772	22372	223712	4.57715	4.36812	1.05	21348	213940	[[1024, 21348], [9772, 213940]]	0.145648
Bin3_5000-49999	2267	40334	22372	223712	10.1332	18.0294	0.56	20105	183378	[[2267, 20105], [40334, 183378]]	4.01996e-219	****
Bin4_50000-499999	1503	52959	22372	223712	6.71822	23.6728	0.28	20869	170753	[[1503, 20869], [52959, 170753]]	0	****

## Sheet: RID_vivoVSvitro_geno_stats
Features	In Vivo (x)	In Vitro (r)	In Vivo_total	InVitro_total	x%	r%	fold	x_diff	r_diff	Table1	fisher	sig_rank	%x sum (<5000bp)	%r sum (<5000bp)
CpG_Islands_Bin0	30	226	22372	67659	0.134096	0.334028	0.4	22342	67433	[[30, 22342], [226, 67433]]	2.07656e-07	****	12.7078	15.2929
Bin1_1-499	109	594	22372	67659	0.487216	0.877932	0.55	22263	67065	[[109, 22263], [594, 67065]]	2.10377e-09	****
Bin2_500-4999	2704	9527	22372	67659	12.0865	14.0809	0.86	19668	58132	[[2704, 19668], [9527, 58132]]	2.49282e-14	****
Bin3_5000-49999	12302	39753	22372	67659	54.9884	58.7549	0.94	10070	27906	[[12302, 10070], [39753, 27906]]	5.52673e-23	****
Bin4_50000-499999	6590	16960	22372	67659	29.4565	25.0669	1.18	15782	50699	[[6590, 15782], [16960, 50699]]	9.36933e-38	****
DHS_Bin0	3537	15466	22372	67659	15.8099	22.8587	0.69	18835	52193	[[3537, 18835], [15466, 52193]]	2.27992e-116	****	98.1897	99.6394
Bin1_1-499	11279	35588	22372	67659	50.4157	52.5991	0.96	11093	32071	[[11279, 11093], [35588, 32071]]	1.52927e-08	****
Bin2_500-4999	7151	16361	22372	67659	31.9641	24.1816	1.32	15221	51298	[[7151, 15221], [16361, 51298]]	1.53001e-113	****
Bin3_5000-49999	326	229	22372	67659	1.45718	0.338462	4.31	22046	67430	[[326, 22046], [229, 67430]]	1.19053e-64	****
Bin4_50000-499999	76	15	22372	67659	0.33971	0.02217	15.32	22296	67644	[[76, 22296], [15, 67644]]	8.20698e-32	****
Endogenous_retroviruses_Bin0	925	2800	22372	67659	4.13463	4.1384	1	21447	64859	[[925, 21447], [2800, 64859]]	1		54.6978	49.9815
Bin1_1-499	2165	5377	22372	67659	9.67728	7.94721	1.22	20207	62282	[[2165, 20207], [5377, 62282]]	1.44707e-15	****
Bin2_500-4999	9147	25640	22372	67659	40.8859	37.8959	1.08	13225	42019	[[9147, 13225], [25640, 42019]]	1.95518e-15	****
Bin3_5000-49999	9865	32985	22372	67659	44.0953	48.7518	0.9	12507	34674	[[9865, 12507], [32985, 34674]]	1.11934e-33	****
Bin4_50000-499999	269	857	22372	67659	1.2024	1.26665	0.95	22103	66802	[[269, 22103], [857, 66802]]	0.466345
LADs_Bin0	3378	5663	22372	67659	15.0992	8.36991	1.8	18994	61996	[[3378, 18994], [5663, 61996]]	2.78587e-171	****	15.3495	8.53102
Bin1_1-499	7	11	22372	67659	0.0312891	0.016258	1.92	22365	67648	[[7, 22365], [11, 67648]]	0.176145
Bin2_500-4999	49	98	22372	67659	0.219024	0.144844	1.51	22323	67561	[[49, 22323], [98, 67561]]	0.0214965	*
Bin3_5000-49999	949	2298	22372	67659	4.24191	3.39644	1.25	21423	65361	[[949, 21423], [2298, 65361]]	7.65966e-09	****
Bin4_50000-499999	5622	16357	22372	67659	25.1296	24.1756	1.04	16750	51302	[[5622, 16750], [16357, 51302]]	0.00407124	**
Long_interspersed_nuclear_elements_Bin0	3932	11815	22372	67659	17.5755	17.4626	1.01	18440	55844	[[3932, 18440], [11815, 55844]]	0.699706		94.283	93.6786
Bin1_1-499	6523	18408	22372	67659	29.157	27.207	1.07	15849	49251	[[6523, 15849], [18408, 49251]]	1.82545e-08	****
Bin2_500-4999	10638	33159	22372	67659	47.5505	49.009	0.97	11734	34500	[[10638, 11734], [33159, 34500]]	0.000156536	***
Bin3_5000-49999	1275	4276	22372	67659	5.69909	6.31993	0.9	21097	63383	[[1275, 21097], [4276, 63383]]	0.000804366	***
Bin4_50000-499999	3	1	22372	67659	0.0134096	0.001478	9.07	22369	67658	[[3, 22369], [1, 67658]]	0.0499335	*
Low_complexity_repeats_Bin0	74	229	22372	67659	0.330771	0.338462	0.98	22298	67430	[[74, 22298], [229, 67430]]	0.894246		65.278	63.0633
Bin1_1-499	2690	7406	22372	67659	12.024	10.9461	1.1	19682	60253	[[2690, 19682], [7406, 60253]]	1.08198e-05	****
Bin2_500-4999	11840	35033	22372	67659	52.9233	51.7788	1.02	10532	32626	[[11840, 10532], [35033, 32626]]	0.00303593	**
Bin3_5000-49999	7724	24965	22372	67659	34.5253	36.8983	0.94	14648	42694	[[7724, 14648], [24965, 42694]]	1.47827e-10	****
Bin4_50000-499999	43	26	22372	67659	0.192205	0.038428	5	22329	67633	[[43, 22329], [26, 67633]]	5.05525e-11	****
Oncogenes_Bin0	592	1801	22372	67659	2.64616	2.66188	0.99	21780	65858	[[592, 21780], [1801, 65858]]	0.923606		3.04845	3.14518
Bin1_1-499	7	30	22372	67659	0.0312891	0.04434	0.71	22365	67629	[[7, 22365], [30, 67629]]	0.567586
Bin2_500-4999	83	297	22372	67659	0.370999	0.438966	0.85	22289	67362	[[83, 22289], [297, 67362]]	0.190546
Bin3_5000-49999	896	3105	22372	67659	4.00501	4.58919	0.87	21476	64554	[[896, 21476], [3105, 64554]]	0.000210731	***
Bin4_50000-499999	6241	21551	22372	67659	27.8965	31.8524	0.88	16131	46108	[[6241, 16131], [21551, 46108]]	5.55535e-29	****
RefSeq_genes_Bin0	17016	56773	22372	67659	76.0594	83.9105	0.91	5356	10886	[[17016, 5356], [56773, 10886]]	2.83127e-147	****	81.374	88.5928
Bin1_1-499	119	440	22372	67659	0.531915	0.65032	0.82	22253	67219	[[119, 22253], [440, 67219]]	0.0553812
Bin2_500-4999	1070	2728	22372	67659	4.78276	4.03198	1.19	21302	64931	[[1070, 21302], [2728, 64931]]	1.75974e-06	****
Bin3_5000-49999	2413	5736	22372	67659	10.7858	8.47781	1.27	19959	61923	[[2413, 19959], [5736, 61923]]	1.15109e-24	****
Bin4_50000-499999	1579	1881	22372	67659	7.05793	2.78012	2.54	20793	65778	[[1579, 20793], [1881, 65778]]	1.31063e-161	****
Satellite_DNA_Bin0	66	15	22372	67659	0.295012	0.02217	13.31	22306	67644	[[66, 22306], [15, 67644]]	1.40233e-26	****	0.563204	0.410884
Bin1_1-499	6	29	22372	67659	0.0268192	0.042862	0.63	22366	67630	[[6, 22366], [29, 67630]]	0.334785
Bin2_500-4999	54	234	22372	67659	0.241373	0.345852	0.7	22318	67425	[[54, 22318], [234, 67425]]	0.0166541	*
Bin3_5000-49999	542	1638	22372	67659	2.42267	2.42096	1	21830	66021	[[542, 21830], [1638, 66021]]	1
Bin4_50000-499999	3170	9604	22372	67659	14.1695	14.1947	1	19202	58055	[[3170, 19202], [9604, 58055]]	0.929554
Simple_repeats_Bin0	532	941	22372	67659	2.37797	1.3908	1.71	21840	66718	[[532, 21840], [941, 66718]]	3.17206e-22	****	89.1114	90.2319
Bin1_1-499	4811	14359	22372	67659	21.5046	21.2226	1.01	17561	53300	[[4811, 17561], [14359, 53300]]	0.370885
Bin2_500-4999	14593	45750	22372	67659	65.2289	67.6185	0.96	7779	21909	[[14593, 7779], [45750, 21909]]	5.00667e-11	****
Bin3_5000-49999	2435	6609	22372	67659	10.8841	9.7681	1.11	19937	61050	[[2435, 19937], [6609, 61050]]	1.81478e-06	****
Bin4_50000-499999	0	0	22372	67659	0	0		22372	67659	[[0, 22372], [0, 67659]]	1
Short_interspersed_nuclear_elements_Bin0	6014	8445	22372	67659	26.8818	12.4817	2.15	16358	59214	[[6014, 16358], [8445, 59214]]	0	****	98.7037	99.3113
Bin1_1-499	8970	36064	22372	67659	40.0948	53.3026	0.75	13402	31595	[[8970, 13402], [36064, 31595]]	2.12546e-258	****
Bin2_500-4999	7098	22684	22372	67659	31.7272	33.527	0.95	15274	44975	[[7098, 15274], [22684, 44975]]	6.80231e-07	****
Bin3_5000-49999	266	465	22372	67659	1.18899	0.68727	1.73	22106	67194	[[266, 22106], [465, 67194]]	3.38185e-12	****
Bin4_50000-499999	23	1	22372	67659	0.102807	0.001478	69.56	22349	67658	[[23, 22349], [1, 67658]]	2.24229e-13	****
Transcription_start_sites_Bin0	0	3	22372	67659	0	0.004434	0	22372	67656	[[0, 22372], [3, 67656]]	1		19.8865	22.8942
Bin1_1-499	309	1266	22372	67659	1.38119	1.87115	0.74	22063	66393	[[309, 22063], [1266, 66393]]	7.5003e-07	****
Bin2_500-4999	4140	14221	22372	67659	18.5053	21.0186	0.88	18232	53438	[[4140, 18232], [14221, 53438]]	3.73973e-16	****
Bin3_5000-49999	13769	43840	22372	67659	61.5457	64.7955	0.95	8603	23819	[[13769, 8603], [43840, 23819]]	2.14283e-18	****
Bin4_50000-499999	3911	8172	22372	67659	17.4817	12.0782	1.45	18461	59487	[[3911, 18461], [8172, 59487]]	2.06225e-89	****
UCSC_genes_Bin0	17266	57099	22372	67659	77.1768	84.3923	0.91	5106	10560	[[17266, 5106], [57099, 10560]]	2.34289e-128	****	82.277	88.952
Bin1_1-499	117	433	22372	67659	0.522975	0.639974	0.82	22255	67226	[[117, 22255], [433, 67226]]	0.053513
Bin2_500-4999	1024	2652	22372	67659	4.57715	3.91966	1.17	21348	65007	[[1024, 21348], [2652, 65007]]	2.13905e-05	****
Bin3_5000-49999	2267	5500	22372	67659	10.1332	8.129	1.25	20105	62159	[[2267, 20105], [5500, 62159]]	8.92704e-20	****
Bin4_50000-499999	1503	1854	22372	67659	6.71822	2.74021	2.45	20869	65805	[[1503, 20869], [1854, 65805]]	1.32995e-144	****

## Sheet: RID_In_Vitro_nb2_stats
Features	in vitro (x)	Random (r)	invitrototal	Randomtotal	x%	r%	fold	x_diff	r_diff	Table1	fisher	sig_rank	%x sum	%r sum	Features
A_Phased_motifs_Bin0	175	2374	67659	676547	0.25865	0.350899	0.74	67484	674173	[[175, 67484], [2374, 674173]]	5.31211e-05	****	11.6762	12.3196	A_Phased_motifs_Bin0
Bin1_1-49	948	8599	67659	676547	1.40114	1.27101	1.1	66711	667948	[[948, 66711], [8599, 667948]]	0.00463723	**			Bin1_1-49
Bin2_50-99	905	8539	67659	676547	1.33759	1.26214	1.06	66754	668008	[[905, 66754], [8539, 668008]]	0.0974719				Bin2_50-99
Bin3_100-149	835	8374	67659	676547	1.23413	1.23776	1	66824	668173	[[835, 66824], [8374, 668173]]	0.956367				Bin3_100-149
Bin4_150-199	812	8406	67659	676547	1.20014	1.24249	0.97	66847	668141	[[812, 66847], [8406, 668141]]	0.352543				Bin4_150-199
Bin5_200-249	735	8094	67659	676547	1.08633	1.19637	0.91	66924	668453	[[735, 66924], [8094, 668453]]	0.0113201	*			Bin5_200-249
Bin6_250-299	737	7986	67659	676547	1.08929	1.18041	0.92	66922	668561	[[737, 66922], [7986, 668561]]	0.0358877	*			Bin6_250-299
Bin7_300-349	698	7847	67659	676547	1.03164	1.15986	0.89	66961	668700	[[698, 66961], [7847, 668700]]	0.00261727	**			Bin7_300-349
Bin8_350-399	731	7800	67659	676547	1.08042	1.15291	0.94	66928	668747	[[731, 66928], [7800, 668747]]	0.0918804				Bin8_350-399
Bin9_400-449	649	7787	67659	676547	0.959222	1.15099	0.83	67010	668760	[[649, 67010], [7787, 668760]]	4.80708e-06	****			Bin9_400-449
Bin10_450-499	675	7542	67659	676547	0.99765	1.11478	0.89	66984	669005	[[675, 66984], [7542, 669005]]	0.00514139	**			Bin10_450-499
Cruciform_motifs_Bin0	52	822	67659	676547	0.076856	0.121499	0.63	67607	675725	[[52, 67607], [822, 675725]]	0.000772919	***	3.67726	3.64232	Cruciform_motifs_Bin0
Bin1_1-49	215	2505	67659	676547	0.31777	0.370263	0.86	67444	674042	[[215, 67444], [2505, 674042]]	0.029881	*			Bin1_1-49
Bin2_50-99	215	2535	67659	676547	0.31777	0.374697	0.85	67444	674012	[[215, 67444], [2535, 674012]]	0.0199575	*			Bin2_50-99
Bin3_100-149	254	2418	67659	676547	0.375412	0.357403	1.05	67405	674129	[[254, 67405], [2418, 674129]]	0.458256				Bin3_100-149
Bin4_150-199	243	2372	67659	676547	0.359154	0.350604	1.02	67416	674175	[[243, 67416], [2372, 674175]]	0.707842				Bin4_150-199
Bin5_200-249	223	2385	67659	676547	0.329594	0.352525	0.93	67436	674162	[[223, 67436], [2385, 674162]]	0.35688				Bin5_200-249
Bin6_250-299	241	2260	67659	676547	0.356198	0.334049	1.07	67418	674287	[[241, 67418], [2260, 674287]]	0.346791				Bin6_250-299
Bin7_300-349	250	2344	67659	676547	0.3695	0.346465	1.07	67409	674203	[[250, 67409], [2344, 674203]]	0.338016				Bin7_300-349
Bin8_350-399	259	2390	67659	676547	0.382802	0.353264	1.08	67400	674157	[[259, 67400], [2390, 674157]]	0.222832				Bin8_350-399
Bin9_400-449	268	2286	67659	676547	0.396104	0.337892	1.17	67391	674261	[[268, 67391], [2286, 674261]]	0.0157456	*			Bin9_400-449
Bin10_450-499	268	2325	67659	676547	0.396104	0.343657	1.15	67391	674222	[[268, 67391], [2325, 674222]]	0.0285386	*			Bin10_450-499
Direct_repeats_Bin0	655	9413	67659	676547	0.96809	1.39133	0.7	67004	667134	[[655, 67004], [9413, 667134]]	2.22916e-21	****	33.2373	28.5451	Direct_repeats_Bin0
Bin1_1-49	2452	21861	67659	676547	3.62406	3.23126	1.12	65207	654686	[[2452, 65207], [21861, 654686]]	6.67983e-08	****			Bin1_1-49
Bin2_50-99	2396	20708	67659	676547	3.54129	3.06084	1.16	65263	655839	[[2396, 65263], [20708, 655839]]	1.5363e-11	****			Bin2_50-99
Bin3_100-149	2145	20259	67659	676547	3.17031	2.99447	1.06	65514	656288	[[2145, 65514], [20259, 656288]]	0.0111864	*			Bin3_100-149
Bin4_150-199	2147	19229	67659	676547	3.17327	2.84223	1.12	65512	657318	[[2147, 65512], [19229, 657318]]	1.28954e-06	****			Bin4_150-199
Bin5_200-249	2066	18636	67659	676547	3.05355	2.75458	1.11	65593	657911	[[2066, 65593], [18636, 657911]]	8.54509e-06	****			Bin5_200-249
Bin6_250-299	2141	17727	67659	676547	3.1644	2.62022	1.21	65518	658820	[[2141, 65518], [17727, 658820]]	3.34399e-16	****			Bin6_250-299
Bin7_300-349	2270	17327	67659	676547	3.35506	2.56109	1.31	65389	659220	[[2270, 65389], [17327, 659220]]	1.80977e-32	****			Bin7_300-349
Bin8_350-399	2156	16705	67659	676547	3.18657	2.46916	1.29	65503	659842	[[2156, 65503], [16705, 659842]]	7.19117e-28	****			Bin8_350-399
Bin9_400-449	2155	15782	67659	676547	3.18509	2.33273	1.37	65504	660765	[[2155, 65504], [15782, 660765]]	7.56568e-40	****			Bin9_400-449
Bin10_450-499	1905	15474	67659	676547	2.81559	2.2872	1.23	65754	661073	[[1905, 65754], [15474, 661073]]	3.07364e-17	****			Bin10_450-499
G-quadruplex-forming_repeats_Bin0	259	2292	67659	676547	0.382802	0.338779	1.13	67400	674255	[[259, 67400], [2292, 674255]]	0.0625265		10.0474	9.24563	G-quadruplex-forming_repeats_Bin0
Bin1_1-49	785	7259	67659	676547	1.16023	1.07295	1.08	66874	669288	[[785, 66874], [7259, 669288]]	0.036961	*			Bin1_1-49
Bin2_50-99	807	6814	67659	676547	1.19275	1.00717	1.18	66852	669733	[[807, 66852], [6814, 669733]]	7.88614e-06	****			Bin2_50-99
Bin3_100-149	662	6542	67659	676547	0.978436	0.966969	1.01	66997	670005	[[662, 66997], [6542, 670005]]	0.77312				Bin3_100-149
Bin4_150-199	657	6165	67659	676547	0.971046	0.911245	1.07	67002	670382	[[657, 67002], [6165, 670382]]	0.122476				Bin4_150-199
Bin5_200-249	657	6060	67659	676547	0.971046	0.895725	1.08	67002	670487	[[657, 67002], [6060, 670487]]	0.0498282	*			Bin5_200-249
Bin6_250-299	638	5747	67659	676547	0.942964	0.849461	1.11	67021	670800	[[638, 67021], [5747, 670800]]	0.0126927	*			Bin6_250-299
Bin7_300-349	560	5683	67659	676547	0.82768	0.840001	0.99	67099	670864	[[560, 67099], [5683, 670864]]	0.756968				Bin7_300-349
Bin8_350-399	612	5456	67659	676547	0.904536	0.806448	1.12	67047	671091	[[612, 67047], [5456, 671091]]	0.00761819	**			Bin8_350-399
Bin9_400-449	587	5408	67659	676547	0.867586	0.799353	1.09	67072	671139	[[587, 67072], [5408, 671139]]	0.0611633				Bin9_400-449
Bin10_450-499	574	5125	67659	676547	0.848372	0.757523	1.12	67085	671422	[[574, 67085], [5125, 671422]]	0.0109344	*			Bin10_450-499
Inverted_repeats_Bin0	3227	30723	67659	676547	4.76951	4.54115	1.05	64432	645824	[[3227, 64432], [30723, 645824]]	0.00702043	**	87.7208	80.7574	Inverted_repeats_Bin0
Bin1_1-49	12448	110028	67659	676547	18.3981	16.2632	1.13	55211	566519	[[12448, 55211], [110028, 566519]]	4.53505e-45	****			Bin1_1-49
Bin2_50-99	9874	90163	67659	676547	14.5938	13.3269	1.1	57785	586384	[[9874, 57785], [90163, 586384]]	7.82975e-20	****			Bin2_50-99
Bin3_100-149	7845	72705	67659	676547	11.5949	10.7465	1.08	59814	603842	[[7845, 59814], [72705, 603842]]	1.93691e-11	****			Bin3_100-149
Bin4_150-199	6319	59334	67659	676547	9.33948	8.77012	1.06	61340	617213	[[6319, 61340], [59334, 617213]]	7.77967e-07	****			Bin4_150-199
Bin5_200-249	5054	48274	67659	676547	7.46981	7.13535	1.05	62605	628273	[[5054, 62605], [48274, 628273]]	0.00138793	**			Bin5_200-249
Bin6_250-299	4179	39047	67659	676547	6.17656	5.77151	1.07	63480	637500	[[4179, 63480], [39047, 637500]]	2.05959e-05	****			Bin6_250-299
Bin7_300-349	3444	32100	67659	676547	5.09023	4.74468	1.07	64215	644447	[[3444, 64215], [32100, 644447]]	6.88104e-05	****			Bin7_300-349
Bin8_350-399	2866	25585	67659	676547	4.23595	3.7817	1.12	64793	650962	[[2866, 64793], [25585, 650962]]	6.85566e-09	****			Bin8_350-399
Bin9_400-449	2263	21228	67659	676547	3.34471	3.1377	1.07	65396	655319	[[2263, 65396], [21228, 655319]]	0.00352848	**			Bin9_400-449
Bin10_450-499	1832	17175	67659	676547	2.7077	2.53863	1.07	65827	659372	[[1832, 65827], [17175, 659372]]	0.00846756	**			Bin10_450-499
Mirror_repeats_Bin0	1466	17066	67659	676547	2.16675	2.52252	0.86	66193	659481	[[1466, 66193], [17066, 659481]]	8.4367e-09	****	42.1156	36.5485	Mirror_repeats_Bin0
Bin1_1-49	3373	28120	67659	676547	4.98529	4.1564	1.2	64286	648427	[[3373, 64286], [28120, 648427]]	2.04142e-23	****			Bin1_1-49
Bin2_50-99	3057	27202	67659	676547	4.51825	4.02071	1.12	64602	649345	[[3057, 64602], [27202, 649345]]	7.41869e-10	****			Bin2_50-99
Bin3_100-149	2751	26289	67659	676547	4.06598	3.88576	1.05	64908	650258	[[2751, 64908], [26289, 650258]]	0.0213985	*			Bin3_100-149
Bin4_150-199	2628	24562	67659	676547	3.88418	3.63049	1.07	65031	651985	[[2628, 65031], [24562, 651985]]	0.000864481	***			Bin4_150-199
Bin5_200-249	2569	23587	67659	676547	3.79698	3.48638	1.09	65090	652960	[[2569, 65090], [23587, 652960]]	3.48956e-05	****			Bin5_200-249
Bin6_250-299	2651	22031	67659	676547	3.91818	3.25639	1.2	65008	654516	[[2651, 65008], [22031, 654516]]	3.71155e-19	****			Bin6_250-299
Bin7_300-349	2744	21267	67659	676547	4.05563	3.14346	1.29	64915	655280	[[2744, 64915], [21267, 655280]]	3.67195e-35	****			Bin7_300-349
Bin8_350-399	2555	20097	67659	676547	3.77629	2.97053	1.27	65104	656450	[[2555, 65104], [20097, 656450]]	1.90267e-29	****			Bin8_350-399
Bin9_400-449	2514	18769	67659	676547	3.71569	2.77423	1.34	65145	657778	[[2514, 65145], [18769, 657778]]	2.24438e-41	****			Bin9_400-449
Bin10_450-499	2187	18278	67659	676547	3.23239	2.70166	1.2	65472	658269	[[2187, 65472], [18278, 658269]]	3.90305e-15	****			Bin10_450-499
Short_Tandem_repeats_Bin0	680	10644	67659	676547	1.00504	1.57328	0.64	66979	665903	[[680, 66979], [10644, 665903]]	4.47753e-34	****	65.2759	53.6887	Short_Tandem_repeats_Bin0
Bin1_1-49	6621	52045	67659	676547	9.78584	7.69274	1.27	61038	624502	[[6621, 61038], [52045, 624502]]	6.01725e-78	****			Bin1_1-49
Bin2_50-99	5677	47398	67659	676547	8.39061	7.00587	1.2	61982	629149	[[5677, 61982], [47398, 629149]]	6.86344e-39	****			Bin2_50-99
Bin3_100-149	4901	43594	67659	676547	7.24368	6.4436	1.12	62758	632953	[[4901, 62758], [43594, 632953]]	2.27656e-15	****			Bin3_100-149
Bin4_150-199	4640	38873	67659	676547	6.85792	5.74579	1.19	63019	637674	[[4640, 63019], [38873, 637674]]	1.5327e-30	****			Bin4_150-199
Bin5_200-249	4205	35512	67659	676547	6.21499	5.24901	1.18	63454	641035	[[4205, 63454], [35512, 641035]]	1.83627e-25	****			Bin5_200-249
Bin6_250-299	4047	32638	67659	676547	5.98147	4.8242	1.24	63612	643909	[[4047, 63612], [32638, 643909]]	5.01253e-38	****			Bin6_250-299
Bin7_300-349	3924	29184	67659	676547	5.79967	4.31367	1.34	63735	647363	[[3924, 63735], [29184, 647363]]	3.03984e-66	****			Bin7_300-349
Bin8_350-399	3607	26661	67659	676547	5.33115	3.94075	1.35	64052	649886	[[3607, 64052], [26661, 649886]]	4.0076e-63	****			Bin8_350-399
Bin9_400-449	3146	24235	67659	676547	4.64979	3.58216	1.3	64513	652312	[[3146, 64513], [24235, 652312]]	4.75458e-42	****			Bin9_400-449
Bin10_450-499	2717	22445	67659	676547	4.01573	3.31758	1.21	64942	654102	[[2717, 64942], [22445, 654102]]	9.38361e-21	****			Bin10_450-499
Slipped_motifs_Bin0	165	2251	67659	676547	0.24387	0.332719	0.73	67494	674296	[[165, 67494], [2251, 674296]]	7.02615e-05	****	9.50058	8.62926	Slipped_motifs_Bin0
Bin1_1-49	561	6256	67659	676547	0.829158	0.924696	0.9	67098	670291	[[561, 67098], [6256, 670291]]	0.0125055	*			Bin1_1-49
Bin2_50-99	583	5846	67659	676547	0.861674	0.864094	1	67076	670701	[[583, 67076], [5846, 670701]]	0.965249				Bin2_50-99
Bin3_100-149	585	5719	67659	676547	0.86463	0.845322	1.02	67074	670828	[[585, 67074], [5719, 670828]]	0.597514				Bin3_100-149
Bin4_150-199	619	5643	67659	676547	0.914882	0.834088	1.1	67040	670904	[[619, 67040], [5643, 670904]]	0.0305019	*			Bin4_150-199
Bin5_200-249	623	5661	67659	676547	0.920794	0.836749	1.1	67036	670886	[[623, 67036], [5661, 670886]]	0.0245814	*			Bin5_200-249
Bin6_250-299	624	5387	67659	676547	0.922272	0.796249	1.16	67035	671160	[[624, 67035], [5387, 671160]]	0.000614444	***			Bin6_250-299
Bin7_300-349	664	5524	67659	676547	0.981392	0.816499	1.2	66995	671023	[[664, 66995], [5524, 671023]]	1.08865e-05	****			Bin7_300-349
Bin8_350-399	646	5379	67659	676547	0.954788	0.795067	1.2	67013	671168	[[646, 67013], [5379, 671168]]	1.54597e-05	****			Bin8_350-399
Bin9_400-449	712	5344	67659	676547	1.05234	0.789893	1.33	66947	671203	[[712, 66947], [5344, 671203]]	3.21422e-12	****			Bin9_400-449
Bin10_450-499	646	5371	67659	676547	0.954788	0.793884	1.2	67013	671176	[[646, 67013], [5371, 671176]]	1.37441e-05	****			Bin10_450-499
Triplex_motifs_Bin0	52	773	67659	676547	0.076856	0.114257	0.67	67607	675774	[[52, 67607], [773, 675774]]	0.00432668	**	2.12832	2.53922	Triplex_motifs_Bin0
Bin1_1-49	120	1787	67659	676547	0.17736	0.264135	0.67	67539	674760	[[120, 67539], [1787, 674760]]	9.20374e-06	****			Bin1_1-49
Bin2_50-99	134	1690	67659	676547	0.198052	0.249798	0.79	67525	674857	[[134, 67525], [1690, 674857]]	0.00900063	**			Bin2_50-99
Bin3_100-149	128	1646	67659	676547	0.189184	0.243294	0.78	67531	674901	[[128, 67531], [1646, 674901]]	0.00555163	**			Bin3_100-149
Bin4_150-199	117	1670	67659	676547	0.172926	0.246842	0.7	67542	674877	[[117, 67542], [1670, 674877]]	0.000105461	***			Bin4_150-199
Bin5_200-249	120	1646	67659	676547	0.17736	0.243294	0.73	67539	674901	[[120, 67539], [1646, 674901]]	0.0005728	***			Bin5_200-249
Bin6_250-299	120	1585	67659	676547	0.17736	0.234278	0.76	67539	674962	[[120, 67539], [1585, 674962]]	0.00271958	**			Bin6_250-299
Bin7_300-349	179	1627	67659	676547	0.264562	0.240486	1.1	67480	674920	[[179, 67480], [1627, 674920]]	0.219122				Bin7_300-349
Bin8_350-399	174	1580	67659	676547	0.257172	0.233539	1.1	67485	674967	[[174, 67485], [1580, 674967]]	0.227797				Bin8_350-399
Bin9_400-449	160	1570	67659	676547	0.23648	0.232061	1.02	67499	674977	[[160, 67499], [1570, 674977]]	0.801708				Bin9_400-449
Bin10_450-499	136	1605	67659	676547	0.201008	0.237234	0.85	67523	674942	[[136, 67523], [1605, 674942]]	0.0661638				Bin10_450-499
Z-DNA_motifs_Bin0	109	1564	67659	676547	0.161102	0.231174	0.7	67550	674983	[[109, 67550], [1564, 674983]]	0.000147791	***	9.80357	9.88608	Z-DNA_motifs_Bin0
Bin1_1-49	721	7141	67659	676547	1.06564	1.05551	1.01	66938	669406	[[721, 66938], [7141, 669406]]	0.797687				Bin1_1-49
Bin2_50-99	687	6942	67659	676547	1.01539	1.02609	0.99	66972	669605	[[687, 66972], [6942, 669605]]	0.810191				Bin2_50-99
Bin3_100-149	699	6837	67659	676547	1.03312	1.01057	1.02	66960	669710	[[699, 66960], [6837, 669710]]	0.57286				Bin3_100-149
Bin4_150-199	678	6605	67659	676547	1.00208	0.976281	1.03	66981	669942	[[678, 66981], [6605, 669942]]	0.512225				Bin4_150-199
Bin5_200-249	654	6555	67659	676547	0.966612	0.968891	1	67005	669992	[[654, 67005], [6555, 669992]]	0.983576				Bin5_200-249
Bin6_250-299	647	6407	67659	676547	0.956266	0.947015	1.01	67012	670140	[[647, 67012], [6407, 670140]]	0.802848				Bin6_250-299
Bin7_300-349	596	6338	67659	676547	0.880888	0.936816	0.94	67063	670209	[[596, 67063], [6338, 670209]]	0.153563				Bin7_300-349
Bin8_350-399	625	6272	67659	676547	0.92375	0.92706	1	67034	670275	[[625, 67034], [6272, 670275]]	0.949673				Bin8_350-399
Bin9_400-449	598	6129	67659	676547	0.883844	0.905924	0.98	67061	670418	[[598, 67061], [6129, 670418]]	0.579679				Bin9_400-449
Bin10_450-499	619	6094	67659	676547	0.914882	0.90075	1.02	67040	670453	[[619, 67040], [6094, 670453]]	0.70113				Bin10_450-499

## Sheet: RID_In_Vivo_nb2_stats
Features	invivo (x)	Random (r)	invivototal	Randomtotal	x%	r%	fold	x_diff	r_diff	Table1	fisher	sig_rank	%x sum	%r sum	Features
A_Phased_motifs_Bin0	57	777	22372	223718	0.254783	0.347312	0.73	22315	222941	[[57, 22315], [777, 222941]]	0.0217572	*	12.0284	12.3745	A_Phased_motifs_Bin0
Bin1_1-49	283	2872	22372	223718	1.26497	1.28376	0.99	22089	220846	[[283, 22089], [2872, 220846]]	0.851645				Bin1_1-49
Bin2_50-99	274	2869	22372	223718	1.22475	1.28242	0.96	22098	220849	[[274, 22098], [2869, 220849]]	0.492056				Bin2_50-99
Bin3_100-149	262	2757	22372	223718	1.17111	1.23236	0.95	22110	220961	[[262, 22110], [2757, 220961]]	0.444649				Bin3_100-149
Bin4_150-199	290	2841	22372	223718	1.29626	1.2699	1.02	22082	220877	[[290, 22082], [2841, 220877]]	0.730751				Bin4_150-199
Bin5_200-249	274	2724	22372	223718	1.22475	1.2176	1.01	22098	220994	[[274, 22098], [2724, 220994]]	0.923605				Bin5_200-249
Bin6_250-299	256	2624	22372	223718	1.14429	1.17291	0.98	22116	221094	[[256, 22116], [2624, 221094]]	0.744375				Bin6_250-299
Bin7_300-349	258	2618	22372	223718	1.15323	1.17022	0.99	22114	221100	[[258, 22114], [2618, 221100]]	0.844849				Bin7_300-349
Bin8_350-399	238	2543	22372	223718	1.06383	1.1367	0.94	22134	221175	[[238, 22134], [2543, 221175]]	0.336196				Bin8_350-399
Bin9_400-449	234	2526	22372	223718	1.04595	1.1291	0.93	22138	221192	[[234, 22138], [2526, 221192]]	0.271884				Bin9_400-449
Bin10_450-499	265	2533	22372	223718	1.18452	1.13223	1.05	22107	221185	[[265, 22107], [2533, 221185]]	0.4873				Bin10_450-499
Cruciform_motifs_Bin0	18	264	22372	223718	0.0804577	0.118006	0.68	22354	223454	[[18, 22354], [264, 223454]]	0.120246		4.07205	3.60633	Cruciform_motifs_Bin0
Bin1_1-49	61	850	22372	223718	0.272662	0.379943	0.72	22311	222868	[[61, 22311], [850, 222868]]	0.0109396	*			Bin1_1-49
Bin2_50-99	92	805	22372	223718	0.411228	0.359828	1.14	22280	222913	[[92, 22280], [805, 222913]]	0.221721				Bin2_50-99
Bin3_100-149	102	833	22372	223718	0.455927	0.372344	1.22	22270	222885	[[102, 22270], [833, 222885]]	0.0596844				Bin3_100-149
Bin4_150-199	89	799	22372	223718	0.397819	0.357146	1.11	22283	222919	[[89, 22283], [799, 222919]]	0.320483				Bin4_150-199
Bin5_200-249	90	763	22372	223718	0.402289	0.341054	1.18	22282	222955	[[90, 22282], [763, 222955]]	0.135942				Bin5_200-249
Bin6_250-299	80	772	22372	223718	0.35759	0.345077	1.04	22292	222946	[[80, 22292], [772, 222946]]	0.765209				Bin6_250-299
Bin7_300-349	95	752	22372	223718	0.424638	0.336137	1.26	22277	222966	[[95, 22277], [752, 222966]]	0.0358777	*			Bin7_300-349
Bin8_350-399	101	696	22372	223718	0.451457	0.311106	1.45	22271	223022	[[101, 22271], [696, 223022]]	0.000826063	***			Bin8_350-399
Bin9_400-449	88	788	22372	223718	0.393349	0.352229	1.12	22284	222930	[[88, 22284], [788, 222930]]	0.316959				Bin9_400-449
Bin10_450-499	95	746	22372	223718	0.424638	0.333456	1.27	22277	222972	[[95, 22277], [746, 222972]]	0.0303013	*			Bin10_450-499
Direct_repeats_Bin0	251	3181	22372	223718	1.12194	1.42188	0.79	22121	220537	[[251, 22121], [3181, 220537]]	0.000206567	***	34.722	28.5408	Direct_repeats_Bin0
Bin1_1-49	861	7294	22372	223718	3.84856	3.26035	1.18	21511	216424	[[861, 21511], [7294, 216424]]	4.51977e-06	****			Bin1_1-49
Bin2_50-99	884	6929	22372	223718	3.95137	3.0972	1.28	21488	216789	[[884, 21488], [6929, 216789]]	1.73155e-11	****			Bin2_50-99
Bin3_100-149	791	6649	22372	223718	3.53567	2.97205	1.19	21581	217069	[[791, 21581], [6649, 217069]]	4.44551e-06	****			Bin3_100-149
Bin4_150-199	767	6501	22372	223718	3.42839	2.90589	1.18	21605	217217	[[767, 21605], [6501, 217217]]	1.63372e-05	****			Bin4_150-199
Bin5_200-249	930	6142	22372	223718	4.15698	2.74542	1.51	21442	217576	[[930, 21442], [6142, 217576]]	4.39071e-30	****			Bin5_200-249
Bin6_250-299	695	5891	22372	223718	3.10656	2.63323	1.18	21677	217827	[[695, 21677], [5891, 217827]]	4.37871e-05	****			Bin6_250-299
Bin7_300-349	691	5615	22372	223718	3.08868	2.50986	1.23	21681	218103	[[691, 21681], [5615, 218103]]	3.66817e-07	****			Bin7_300-349
Bin8_350-399	666	5491	22372	223718	2.97694	2.45443	1.21	21706	218227	[[666, 21706], [5491, 218227]]	3.31412e-06	****			Bin8_350-399
Bin9_400-449	620	5137	22372	223718	2.77132	2.29619	1.21	21752	218581	[[620, 21752], [5137, 218581]]	1.15351e-05	****			Bin9_400-449
Bin10_450-499	612	5021	22372	223718	2.73556	2.24434	1.22	21760	218697	[[612, 21760], [5021, 218697]]	4.77682e-06	****			Bin10_450-499
G-quadruplex-forming_repeats_Bin0	90	763	22372	223718	0.402289	0.341054	1.18	22282	222955	[[90, 22282], [763, 222955]]	0.135942		7.18756	9.36402	G-quadruplex-forming_repeats_Bin0
Bin1_1-49	134	2465	22372	223718	0.598963	1.10183	0.54	22238	221253	[[134, 22238], [2465, 221253]]	4.63181e-14	****			Bin1_1-49
Bin2_50-99	188	2283	22372	223718	0.840336	1.02048	0.82	22184	221435	[[188, 22184], [2283, 221435]]	0.00922944	**			Bin2_50-99
Bin3_100-149	152	2194	22372	223718	0.679421	0.980699	0.69	22220	221524	[[152, 22220], [2194, 221524]]	4.42161e-06	****			Bin3_100-149
Bin4_150-199	156	2087	22372	223718	0.6973	0.932871	0.75	22216	221631	[[156, 22216], [2087, 221631]]	0.000294583	***			Bin4_150-199
Bin5_200-249	165	2006	22372	223718	0.737529	0.896665	0.82	22207	221712	[[165, 22207], [2006, 221712]]	0.0147425	*			Bin5_200-249
Bin6_250-299	158	1964	22372	223718	0.70624	0.877891	0.8	22214	221754	[[158, 22214], [1964, 221754]]	0.00788733	**			Bin6_250-299
Bin7_300-349	148	1930	22372	223718	0.661541	0.862693	0.77	22224	221788	[[148, 22224], [1930, 221788]]	0.00145244	**			Bin7_300-349
Bin8_350-399	152	1732	22372	223718	0.679421	0.774189	0.88	22220	221986	[[152, 22220], [1732, 221986]]	0.126295				Bin8_350-399
Bin9_400-449	120	1769	22372	223718	0.536385	0.790728	0.68	22252	221949	[[120, 22252], [1769, 221949]]	1.64992e-05	****			Bin9_400-449
Bin10_450-499	145	1756	22372	223718	0.648132	0.784917	0.83	22227	221962	[[145, 22227], [1756, 221962]]	0.0248836	*			Bin10_450-499
Inverted_repeats_Bin0	1031	10139	22372	223718	4.60844	4.53204	1.02	21341	213579	[[1031, 21341], [10139, 213579]]	0.601562		87.9671	80.6846	Inverted_repeats_Bin0
Bin1_1-49	3864	36418	22372	223718	17.2716	16.2785	1.06	18508	187300	[[3864, 18508], [36418, 187300]]	0.000144596	***			Bin1_1-49
Bin2_50-99	3189	29773	22372	223718	14.2544	13.3083	1.07	19183	193945	[[3189, 19183], [29773, 193945]]	8.4018e-05	****			Bin2_50-99
Bin3_100-149	2647	24127	22372	223718	11.8318	10.7846	1.1	19725	199591	[[2647, 19725], [24127, 199591]]	2.12531e-06	****			Bin3_100-149
Bin4_150-199	2114	19590	22372	223718	9.44931	8.75656	1.08	20258	204128	[[2114, 20258], [19590, 204128]]	0.000560883	***			Bin4_150-199
Bin5_200-249	1864	15830	22372	223718	8.33184	7.07587	1.18	20508	207888	[[1864, 20508], [15830, 207888]]	1.12169e-11	****			Bin5_200-249
Bin6_250-299	1480	12848	22372	223718	6.61541	5.74294	1.15	20892	210870	[[1480, 20892], [12848, 210870]]	1.72222e-07	****			Bin6_250-299
Bin7_300-349	1177	10507	22372	223718	5.26104	4.69654	1.12	21195	213211	[[1177, 21195], [10507, 213211]]	0.000193773	***			Bin7_300-349
Bin8_350-399	941	8611	22372	223718	4.20615	3.84904	1.09	21431	215107	[[941, 21431], [8611, 215107]]	0.00894619	**			Bin8_350-399
Bin9_400-449	754	6868	22372	223718	3.37028	3.06994	1.1	21618	216850	[[754, 21618], [6868, 216850]]	0.0143205	*			Bin9_400-449
Bin10_450-499	619	5795	22372	223718	2.76685	2.59031	1.07	21753	217923	[[619, 21753], [5795, 217923]]	0.118138				Bin10_450-499
Mirror_repeats_Bin0	493	5809	22372	223718	2.20365	2.59657	0.85	21879	217909	[[493, 21879], [5809, 217909]]	0.00032184	***	44.6585	36.6014	Mirror_repeats_Bin0
Bin1_1-49	1120	9446	22372	223718	5.00626	4.22228	1.19	21252	214272	[[1120, 21252], [9446, 214272]]	6.69442e-08	****			Bin1_1-49
Bin2_50-99	1193	9103	22372	223718	5.33256	4.06896	1.31	21179	214615	[[1193, 21179], [9103, 214615]]	3.91407e-18	****			Bin2_50-99
Bin3_100-149	1058	8538	22372	223718	4.72913	3.81641	1.24	21314	215180	[[1058, 21314], [8538, 215180]]	5.99461e-11	****			Bin3_100-149
Bin4_150-199	1046	8171	22372	223718	4.67549	3.65237	1.28	21326	215547	[[1046, 21326], [8171, 215547]]	1.0656e-13	****			Bin4_150-199
Bin5_200-249	1112	7708	22372	223718	4.9705	3.44541	1.44	21260	216010	[[1112, 21260], [7708, 216010]]	7.91222e-29	****			Bin5_200-249
Bin6_250-299	937	7287	22372	223718	4.18827	3.25723	1.29	21435	216431	[[937, 21435], [7287, 216431]]	8.75647e-13	****			Bin6_250-299
Bin7_300-349	855	7003	22372	223718	3.82174	3.13028	1.22	21517	216715	[[855, 21517], [7003, 216715]]	4.55018e-08	****			Bin7_300-349
Bin8_350-399	785	6538	22372	223718	3.50885	2.92243	1.2	21587	217180	[[785, 21587], [6538, 217180]]	1.50453e-06	****			Bin8_350-399
Bin9_400-449	702	6327	22372	223718	3.13785	2.82811	1.11	21670	217391	[[702, 21670], [6327, 217391]]	0.00903754	**			Bin9_400-449
Bin10_450-499	690	5954	22372	223718	3.08421	2.66139	1.16	21682	217764	[[690, 21682], [5954, 217764]]	0.000255075	***			Bin10_450-499
Short_Tandem_repeats_Bin0	302	3683	22372	223718	1.3499	1.64627	0.82	22070	220035	[[302, 22070], [3683, 220035]]	0.000695842	***	67.589	53.7784	Short_Tandem_repeats_Bin0
Bin1_1-49	2306	17278	22372	223718	10.3075	7.72312	1.33	20066	206440	[[2306, 20066], [17278, 206440]]	2.10091e-39	****			Bin1_1-49
Bin2_50-99	2214	15732	22372	223718	9.8963	7.03207	1.41	20158	207986	[[2214, 20158], [15732, 207986]]	4.35579e-51	****			Bin2_50-99
Bin3_100-149	1863	14190	22372	223718	8.32737	6.34281	1.31	20509	209528	[[1863, 20509], [14190, 209528]]	1.87411e-28	****			Bin3_100-149
Bin4_150-199	1695	13015	22372	223718	7.57643	5.81759	1.3	20677	210703	[[1695, 20677], [13015, 210703]]	1.61658e-24	****			Bin4_150-199
Bin5_200-249	1779	11741	22372	223718	7.9519	5.24812	1.52	20593	211977	[[1779, 20593], [11741, 211977]]	9.27164e-58	****			Bin5_200-249
Bin6_250-299	1258	10835	22372	223718	5.6231	4.84315	1.16	21114	212883	[[1258, 21114], [10835, 212883]]	4.49807e-07	****			Bin6_250-299
Bin7_300-349	1082	9771	22372	223718	4.8364	4.36755	1.11	21290	213947	[[1082, 21290], [9771, 213947]]	0.00132272	**			Bin7_300-349
Bin8_350-399	999	8946	22372	223718	4.4654	3.99878	1.12	21373	214772	[[999, 21373], [8946, 214772]]	0.00086774	***			Bin8_350-399
Bin9_400-449	884	7875	22372	223718	3.95137	3.52006	1.12	21488	215843	[[884, 21488], [7875, 215843]]	0.00105802	**			Bin9_400-449
Bin10_450-499	739	7246	22372	223718	3.30324	3.2389	1.02	21633	216472	[[739, 21633], [7246, 216472]]	0.6069				Bin10_450-499
Slipped_motifs_Bin0	63	782	22372	223718	0.281602	0.349547	0.81	22309	222936	[[63, 22309], [782, 222936]]	0.105292		9.78902	8.68236	Slipped_motifs_Bin0
Bin1_1-49	224	2050	22372	223718	1.00125	0.916332	1.09	22148	221668	[[224, 22148], [2050, 221668]]	0.21265				Bin1_1-49
Bin2_50-99	207	1950	22372	223718	0.925264	0.871633	1.06	22165	221768	[[207, 22165], [1950, 221768]]	0.407903				Bin2_50-99
Bin3_100-149	204	1963	22372	223718	0.911854	0.877444	1.04	22168	221755	[[204, 22168], [1963, 221755]]	0.599227				Bin3_100-149
Bin4_150-199	217	1931	22372	223718	0.969962	0.86314	1.12	22155	221787	[[217, 22155], [1931, 221787]]	0.104945				Bin4_150-199
Bin5_200-249	251	1902	22372	223718	1.12194	0.850177	1.32	22121	221816	[[251, 22121], [1902, 221816]]	6.39628e-05	****			Bin5_200-249
Bin6_250-299	210	1815	22372	223718	0.938673	0.811289	1.16	22162	221903	[[210, 22162], [1815, 221903]]	0.0476647	*			Bin6_250-299
Bin7_300-349	202	1770	22372	223718	0.902914	0.791175	1.14	22170	221948	[[202, 22170], [1770, 221948]]	0.0766988				Bin7_300-349
Bin8_350-399	219	1775	22372	223718	0.978902	0.79341	1.23	22153	221943	[[219, 22153], [1775, 221943]]	0.00379122	**			Bin8_350-399
Bin9_400-449	193	1779	22372	223718	0.862685	0.795198	1.08	22179	221939	[[193, 22179], [1779, 221939]]	0.28816				Bin9_400-449
Bin10_450-499	200	1707	22372	223718	0.893975	0.763014	1.17	22172	222011	[[200, 22172], [1707, 222011]]	0.0374649	*			Bin10_450-499
Triplex_motifs_Bin0	19	261	22372	223718	0.0849276	0.116665	0.73	22353	223457	[[19, 22353], [261, 223457]]	0.211151		2.40032	2.5103	Triplex_motifs_Bin0
Bin1_1-49	52	596	22372	223718	0.232433	0.266407	0.87	22320	223122	[[52, 22320], [596, 223122]]	0.373935				Bin1_1-49
Bin2_50-99	51	542	22372	223718	0.227964	0.242269	0.94	22321	223176	[[51, 22321], [542, 223176]]	0.721044				Bin2_50-99
Bin3_100-149	36	525	22372	223718	0.160915	0.23467	0.69	22336	223193	[[36, 22336], [525, 223193]]	0.0270937	*			Bin3_100-149
Bin4_150-199	66	527	22372	223718	0.295012	0.235564	1.25	22306	223191	[[66, 22306], [527, 223191]]	0.0860272				Bin4_150-199
Bin5_200-249	62	549	22372	223718	0.277132	0.245398	1.13	22310	223169	[[62, 22310], [549, 223169]]	0.359458				Bin5_200-249
Bin6_250-299	51	529	22372	223718	0.227964	0.236458	0.96	22321	223189	[[51, 22321], [529, 223189]]	0.884943				Bin6_250-299
Bin7_300-349	53	532	22372	223718	0.236903	0.237799	1	22319	223186	[[53, 22319], [532, 223186]]	1				Bin7_300-349
Bin8_350-399	58	505	22372	223718	0.259253	0.225731	1.15	22314	223213	[[58, 22314], [505, 223213]]	0.304467				Bin8_350-399
Bin9_400-449	37	521	22372	223718	0.165385	0.232882	0.71	22335	223197	[[37, 22335], [521, 223197]]	0.0460735	*			Bin9_400-449
Bin10_450-499	52	529	22372	223718	0.232433	0.236458	0.98	22320	223189	[[52, 22320], [529, 223189]]	1				Bin10_450-499
Z-DNA_motifs_Bin0	31	532	22372	223718	0.138566	0.237799	0.58	22341	223186	[[31, 22341], [532, 223186]]	0.0020026	**	9.44484	9.82889	Z-DNA_motifs_Bin0
Bin1_1-49	214	2416	22372	223718	0.956553	1.07993	0.89	22158	221302	[[214, 22158], [2416, 221302]]	0.0882146				Bin1_1-49
Bin2_50-99	217	2255	22372	223718	0.969962	1.00797	0.96	22155	221463	[[217, 22155], [2255, 221463]]	0.622496				Bin2_50-99
Bin3_100-149	215	2137	22372	223718	0.961023	0.95522	1.01	22157	221581	[[215, 22157], [2137, 221581]]	0.91393				Bin3_100-149
Bin4_150-199	211	2211	22372	223718	0.943143	0.988298	0.95	22161	221507	[[211, 22161], [2211, 221507]]	0.54592				Bin4_150-199
Bin5_200-249	226	2118	22372	223718	1.01019	0.946728	1.07	22146	221600	[[226, 22146], [2118, 221600]]	0.347955				Bin5_200-249
Bin6_250-299	211	2152	22372	223718	0.943143	0.961925	0.98	22161	221566	[[211, 22161], [2152, 221566]]	0.829173				Bin6_250-299
Bin7_300-349	213	2033	22372	223718	0.952083	0.908733	1.05	22159	221685	[[213, 22159], [2033, 221685]]	0.506943				Bin7_300-349
Bin8_350-399	185	2129	22372	223718	0.826927	0.951644	0.87	22187	221589	[[185, 22187], [2129, 221589]]	0.0691753				Bin8_350-399
Bin9_400-449	189	2062	22372	223718	0.844806	0.921696	0.92	22183	221656	[[189, 22183], [2062, 221656]]	0.26908				Bin9_400-449
Bin10_450-499	201	1944	22372	223718	0.898444	0.868951	1.03	22171	221774	[[201, 22171], [1944, 221774]]	0.650748				Bin10_450-499

## Sheet: RID_vivoVSvitro_nb2_stats
Features	in vivo (x)	in vitro (r)	invivototal	invitrototal	x%	r%	fold	x_diff	r_diff	Table1	fisher	sig_rank	%x sum	%r sum	Features
A_Phased_motifs_Bin0	57	175	22372	67659	0.254783	0.25865	0.99	22315	67484	[[57, 22315], [175, 67484]]	1		12.0284	11.6762	A_Phased_motifs_Bin0
Bin1_1-49	283	948	22372	67659	1.26497	1.40114	0.9	22089	66711	[[283, 22089], [948, 66711]]	0.135058				Bin1_1-49
Bin2_50-99	274	905	22372	67659	1.22475	1.33759	0.92	22098	66754	[[274, 22098], [905, 66754]]	0.209418				Bin2_50-99
Bin3_100-149	262	835	22372	67659	1.17111	1.23413	0.95	22110	66824	[[262, 22110], [835, 66824]]	0.482058				Bin3_100-149
Bin4_150-199	290	812	22372	67659	1.29626	1.20014	1.08	22082	66847	[[290, 22082], [812, 66847]]	0.261745				Bin4_150-199
Bin5_200-249	274	735	22372	67659	1.22475	1.08633	1.13	22098	66924	[[274, 22098], [735, 66924]]	0.0919232				Bin5_200-249
Bin6_250-299	256	737	22372	67659	1.14429	1.08929	1.05	22116	66922	[[256, 22116], [737, 66922]]	0.506285				Bin6_250-299
Bin7_300-349	258	698	22372	67659	1.15323	1.03164	1.12	22114	66961	[[258, 22114], [698, 66961]]	0.132257				Bin7_300-349
Bin8_350-399	238	731	22372	67659	1.06383	1.08042	0.98	22134	66928	[[238, 22134], [731, 66928]]	0.851854				Bin8_350-399
Bin9_400-449	234	649	22372	67659	1.04595	0.959222	1.09	22138	67010	[[234, 22138], [649, 67010]]	0.256503				Bin9_400-449
Bin10_450-499	265	675	22372	67659	1.18452	0.99765	1.19	22107	66984	[[265, 22107], [675, 66984]]	0.0186234	*			Bin10_450-499
Cruciform_motifs_Bin0	18	52	22372	67659	0.0804577	0.076856	1.05	22354	67607	[[18, 22354], [52, 67607]]	0.890006		4.07205	3.67726	Cruciform_motifs_Bin0
Bin1_1-49	61	215	22372	67659	0.272662	0.31777	0.86	22311	67444	[[61, 22311], [215, 67444]]	0.328616				Bin1_1-49
Bin2_50-99	92	215	22372	67659	0.411228	0.31777	1.29	22280	67444	[[92, 22280], [215, 67444]]	0.040271	*			Bin2_50-99
Bin3_100-149	102	254	22372	67659	0.455927	0.375412	1.21	22270	67405	[[102, 22270], [254, 67405]]	0.0973206				Bin3_100-149
Bin4_150-199	89	243	22372	67659	0.397819	0.359154	1.11	22283	67416	[[89, 22283], [243, 67416]]	0.408435				Bin4_150-199
Bin5_200-249	90	223	22372	67659	0.402289	0.329594	1.22	22282	67436	[[90, 22282], [223, 67436]]	0.115719				Bin5_200-249
Bin6_250-299	80	241	22372	67659	0.35759	0.356198	1	22292	67418	[[80, 22292], [241, 67418]]	1				Bin6_250-299
Bin7_300-349	95	250	22372	67659	0.424638	0.3695	1.15	22277	67409	[[95, 22277], [250, 67409]]	0.261067				Bin7_300-349
Bin8_350-399	101	259	22372	67659	0.451457	0.382802	1.18	22271	67400	[[101, 22271], [259, 67400]]	0.160073				Bin8_350-399
Bin9_400-449	88	268	22372	67659	0.393349	0.396104	0.99	22284	67391	[[88, 22284], [268, 67391]]	1				Bin9_400-449
Bin10_450-499	95	268	22372	67659	0.424638	0.396104	1.07	22277	67391	[[95, 22277], [268, 67391]]	0.543471				Bin10_450-499
Direct_repeats_Bin0	251	655	22372	67659	1.12194	0.96809	1.16	22121	67004	[[251, 22121], [655, 67004]]	0.0487195	*	34.722	33.2373	Direct_repeats_Bin0
Bin1_1-49	861	2452	22372	67659	3.84856	3.62406	1.06	21511	65207	[[861, 21511], [2452, 65207]]	0.124482				Bin1_1-49
Bin2_50-99	884	2396	22372	67659	3.95137	3.54129	1.12	21488	65263	[[884, 21488], [2396, 65263]]	0.00480477	**			Bin2_50-99
Bin3_100-149	791	2145	22372	67659	3.53567	3.17031	1.12	21581	65514	[[791, 21581], [2145, 65514]]	0.00807449	**			Bin3_100-149
Bin4_150-199	767	2147	22372	67659	3.42839	3.17327	1.08	21605	65512	[[767, 21605], [2147, 65512]]	0.0639829				Bin4_150-199
Bin5_200-249	930	2066	22372	67659	4.15698	3.05355	1.36	21442	65593	[[930, 21442], [2066, 65593]]	7.43434e-15	****			Bin5_200-249
Bin6_250-299	695	2141	22372	67659	3.10656	3.1644	0.98	21677	65518	[[695, 21677], [2141, 65518]]	0.691076				Bin6_250-299
Bin7_300-349	691	2270	22372	67659	3.08868	3.35506	0.92	21681	65389	[[691, 21681], [2270, 65389]]	0.0542876				Bin7_300-349
Bin8_350-399	666	2156	22372	67659	2.97694	3.18657	0.93	21706	65503	[[666, 21706], [2156, 65503]]	0.121355				Bin8_350-399
Bin9_400-449	620	2155	22372	67659	2.77132	3.18509	0.87	21752	65504	[[620, 21752], [2155, 65504]]	0.00178344	**			Bin9_400-449
Bin10_450-499	612	1905	22372	67659	2.73556	2.81559	0.97	21760	65754	[[612, 21760], [1905, 65754]]	0.543084				Bin10_450-499
G-quadruplex-forming_repeats_Bin0	90	259	22372	67659	0.402289	0.382802	1.05	22282	67400	[[90, 22282], [259, 67400]]	0.664547		7.18756	10.0474	G-quadruplex-forming_repeats_Bin0
Bin1_1-49	134	785	22372	67659	0.598963	1.16023	0.52	22238	66874	[[134, 22238], [785, 66874]]	2.81067e-14	****			Bin1_1-49
Bin2_50-99	188	807	22372	67659	0.840336	1.19275	0.7	22184	66852	[[188, 22184], [807, 66852]]	7.79356e-06	****			Bin2_50-99
Bin3_100-149	152	662	22372	67659	0.679421	0.978436	0.69	22220	66997	[[152, 22220], [662, 66997]]	3.12056e-05	****			Bin3_100-149
Bin4_150-199	156	657	22372	67659	0.6973	0.971046	0.72	22216	67002	[[156, 22216], [657, 67002]]	0.000145887	***			Bin4_150-199
Bin5_200-249	165	657	22372	67659	0.737529	0.971046	0.76	22207	67002	[[165, 22207], [657, 67002]]	0.00134233	**			Bin5_200-249
Bin6_250-299	158	638	22372	67659	0.70624	0.942964	0.75	22214	67021	[[158, 22214], [638, 67021]]	0.000966585	***			Bin6_250-299
Bin7_300-349	148	560	22372	67659	0.661541	0.82768	0.8	22224	67099	[[148, 22224], [560, 67099]]	0.0144463	*			Bin7_300-349
Bin8_350-399	152	612	22372	67659	0.679421	0.904536	0.75	22220	67047	[[152, 22220], [612, 67047]]	0.0013772	**			Bin8_350-399
Bin9_400-449	120	587	22372	67659	0.536385	0.867586	0.62	22252	67072	[[120, 22252], [587, 67072]]	4.68977e-07	****			Bin9_400-449
Bin10_450-499	145	574	22372	67659	0.648132	0.848372	0.76	22227	67085	[[145, 22227], [574, 67085]]	0.00319562	**			Bin10_450-499
Inverted_repeats_Bin0	1031	3227	22372	67659	4.60844	4.76951	0.97	21341	64432	[[1031, 21341], [3227, 64432]]	0.335633		87.9671	87.7208	Inverted_repeats_Bin0
Bin1_1-49	3864	12448	22372	67659	17.2716	18.3981	0.94	18508	55211	[[3864, 18508], [12448, 55211]]	0.000142101	***			Bin1_1-49
Bin2_50-99	3189	9874	22372	67659	14.2544	14.5938	0.98	19183	57785	[[3189, 19183], [9874, 57785]]	0.216003				Bin2_50-99
Bin3_100-149	2647	7845	22372	67659	11.8318	11.5949	1.02	19725	59814	[[2647, 19725], [7845, 59814]]	0.342412				Bin3_100-149
Bin4_150-199	2114	6319	22372	67659	9.44931	9.33948	1.01	20258	61340	[[2114, 20258], [6319, 61340]]	0.624373				Bin4_150-199
Bin5_200-249	1864	5054	22372	67659	8.33184	7.46981	1.12	20508	62605	[[1864, 20508], [5054, 62605]]	3.23513e-05	****			Bin5_200-249
Bin6_250-299	1480	4179	22372	67659	6.61541	6.17656	1.07	20892	63480	[[1480, 20892], [4179, 63480]]	0.0195123	*			Bin6_250-299
Bin7_300-349	1177	3444	22372	67659	5.26104	5.09023	1.03	21195	64215	[[1177, 21195], [3444, 64215]]	0.319203				Bin7_300-349
Bin8_350-399	941	2866	22372	67659	4.20615	4.23595	0.99	21431	64793	[[941, 21431], [2866, 64793]]	0.863083				Bin8_350-399
Bin9_400-449	754	2263	22372	67659	3.37028	3.34471	1.01	21618	65396	[[754, 21618], [2263, 65396]]	0.847111				Bin9_400-449
Bin10_450-499	619	1832	22372	67659	2.76685	2.7077	1.02	21753	65827	[[619, 21753], [1832, 65827]]	0.635598				Bin10_450-499
Mirror_repeats_Bin0	493	1466	22372	67659	2.20365	2.16675	1.02	21879	66193	[[493, 21879], [1466, 66193]]	0.751114		44.6585	42.1156	Mirror_repeats_Bin0
Bin1_1-49	1120	3373	22372	67659	5.00626	4.98529	1	21252	64286	[[1120, 21252], [3373, 64286]]	0.901348				Bin1_1-49
Bin2_50-99	1193	3057	22372	67659	5.33256	4.51825	1.18	21179	64602	[[1193, 21179], [3057, 64602]]	9.02103e-07	****			Bin2_50-99
Bin3_100-149	1058	2751	22372	67659	4.72913	4.06598	1.16	21314	64908	[[1058, 21314], [2751, 64908]]	2.482e-05	****			Bin3_100-149
Bin4_150-199	1046	2628	22372	67659	4.67549	3.88418	1.2	21326	65031	[[1046, 21326], [2628, 65031]]	3.22352e-07	****			Bin4_150-199
Bin5_200-249	1112	2569	22372	67659	4.9705	3.79698	1.31	21260	65090	[[1112, 21260], [2569, 65090]]	5.18177e-14	****			Bin5_200-249
Bin6_250-299	937	2651	22372	67659	4.18827	3.91818	1.07	21435	65008	[[937, 21435], [2651, 65008]]	0.0760113				Bin6_250-299
Bin7_300-349	855	2744	22372	67659	3.82174	4.05563	0.94	21517	64915	[[855, 21517], [2744, 64915]]	0.124685				Bin7_300-349
Bin8_350-399	785	2555	22372	67659	3.50885	3.77629	0.93	21587	65104	[[785, 21587], [2555, 65104]]	0.0693695				Bin8_350-399
Bin9_400-449	702	2514	22372	67659	3.13785	3.71569	0.84	21670	65145	[[702, 21670], [2514, 65145]]	4.61855e-05	****			Bin9_400-449
Bin10_450-499	690	2187	22372	67659	3.08421	3.23239	0.95	21682	65472	[[690, 21682], [2187, 65472]]	0.282691				Bin10_450-499
Short_Tandem_repeats_Bin0	302	680	22372	67659	1.3499	1.00504	1.34	22070	66979	[[302, 22070], [680, 66979]]	2.64128e-05	****	67.589	65.2759	Short_Tandem_repeats_Bin0
Bin1_1-49	2306	6621	22372	67659	10.3075	9.78584	1.05	20066	61038	[[2306, 20066], [6621, 61038]]	0.0239524	*			Bin1_1-49
Bin2_50-99	2214	5677	22372	67659	9.8963	8.39061	1.18	20158	61982	[[2214, 20158], [5677, 61982]]	9.00172e-12	****			Bin2_50-99
Bin3_100-149	1863	4901	22372	67659	8.32737	7.24368	1.15	20509	62758	[[1863, 20509], [4901, 62758]]	1.37647e-07	****			Bin3_100-149
Bin4_150-199	1695	4640	22372	67659	7.57643	6.85792	1.1	20677	63019	[[1695, 20677], [4640, 63019]]	0.000295838	***			Bin4_150-199
Bin5_200-249	1779	4205	22372	67659	7.9519	6.21499	1.28	20593	63454	[[1779, 20593], [4205, 63454]]	7.58091e-19	****			Bin5_200-249
Bin6_250-299	1258	4047	22372	67659	5.6231	5.98147	0.94	21114	63612	[[1258, 21114], [4047, 63612]]	0.0493964	*			Bin6_250-299
Bin7_300-349	1082	3924	22372	67659	4.8364	5.79967	0.83	21290	63735	[[1082, 21290], [3924, 63735]]	3.3523e-08	****			Bin7_300-349
Bin8_350-399	999	3607	22372	67659	4.4654	5.33115	0.84	21373	64052	[[999, 21373], [3607, 64052]]	2.62732e-07	****			Bin8_350-399
Bin9_400-449	884	3146	22372	67659	3.95137	4.64979	0.85	21488	64513	[[884, 21488], [3146, 64513]]	9.804e-06	****			Bin9_400-449
Bin10_450-499	739	2717	22372	67659	3.30324	4.01573	0.82	21633	64942	[[739, 21633], [2717, 64942]]	1.17197e-06	****			Bin10_450-499
Slipped_motifs_Bin0	63	165	22372	67659	0.281602	0.24387	1.15	22309	67494	[[63, 22309], [165, 67494]]	0.319648		9.78902	9.50058	Slipped_motifs_Bin0
Bin1_1-49	224	561	22372	67659	1.00125	0.829158	1.21	22148	67098	[[224, 22148], [561, 67098]]	0.0180118	*			Bin1_1-49
Bin2_50-99	207	583	22372	67659	0.925264	0.861674	1.07	22165	67076	[[207, 22165], [583, 67076]]	0.385196				Bin2_50-99
Bin3_100-149	204	585	22372	67659	0.911854	0.86463	1.05	22168	67074	[[204, 22168], [585, 67074]]	0.508128				Bin3_100-149
Bin4_150-199	217	619	22372	67659	0.969962	0.914882	1.06	22155	67040	[[217, 22155], [619, 67040]]	0.469226				Bin4_150-199
Bin5_200-249	251	623	22372	67659	1.12194	0.920794	1.22	22121	67036	[[251, 22121], [623, 67036]]	0.00938217	**			Bin5_200-249
Bin6_250-299	210	624	22372	67659	0.938673	0.922272	1.02	22162	67035	[[210, 22162], [624, 67035]]	0.84049				Bin6_250-299
Bin7_300-349	202	664	22372	67659	0.902914	0.981392	0.92	22170	66995	[[202, 22170], [664, 66995]]	0.304574				Bin7_300-349
Bin8_350-399	219	646	22372	67659	0.978902	0.954788	1.03	22153	67013	[[219, 22153], [646, 67013]]	0.751838				Bin8_350-399
Bin9_400-449	193	712	22372	67659	0.862685	1.05234	0.82	22179	66947	[[193, 22179], [712, 66947]]	0.013331	*			Bin9_400-449
Bin10_450-499	200	646	22372	67659	0.893975	0.954788	0.94	22172	67013	[[200, 22172], [646, 67013]]	0.424359				Bin10_450-499
Triplex_motifs_Bin0	19	52	22372	67659	0.0849276	0.076856	1.11	22353	67607	[[19, 22353], [52, 67607]]	0.681916		2.40032	2.12832	Triplex_motifs_Bin0
Bin1_1-49	52	120	22372	67659	0.232433	0.17736	1.31	22320	67539	[[52, 22320], [120, 67539]]	0.111564				Bin1_1-49
Bin2_50-99	51	134	22372	67659	0.227964	0.198052	1.15	22321	67525	[[51, 22321], [134, 67525]]	0.394743				Bin2_50-99
Bin3_100-149	36	128	22372	67659	0.160915	0.189184	0.85	22336	67531	[[36, 22336], [128, 67531]]	0.416936				Bin3_100-149
Bin4_150-199	66	117	22372	67659	0.295012	0.172926	1.71	22306	67542	[[66, 22306], [117, 67542]]	0.000780441	***			Bin4_150-199
Bin5_200-249	62	120	22372	67659	0.277132	0.17736	1.56	22310	67539	[[62, 22310], [120, 67539]]	0.00579601	**			Bin5_200-249
Bin6_250-299	51	120	22372	67659	0.227964	0.17736	1.29	22321	67539	[[51, 22321], [120, 67539]]	0.132705				Bin6_250-299
Bin7_300-349	53	179	22372	67659	0.236903	0.264562	0.9	22319	67480	[[53, 22319], [179, 67480]]	0.542771				Bin7_300-349
Bin8_350-399	58	174	22372	67659	0.259253	0.257172	1.01	22314	67485	[[58, 22314], [174, 67485]]	0.939475				Bin8_350-399
Bin9_400-449	37	160	22372	67659	0.165385	0.23648	0.7	22335	67499	[[37, 22335], [160, 67499]]	0.0478194	*			Bin9_400-449
Bin10_450-499	52	136	22372	67659	0.232433	0.201008	1.16	22320	67523	[[52, 22320], [136, 67523]]	0.398007				Bin10_450-499
Z-DNA_motifs_Bin0	31	109	22372	67659	0.138566	0.161102	0.86	22341	67550	[[31, 22341], [109, 67550]]	0.494564		9.44484	9.80357	Z-DNA_motifs_Bin0
Bin1_1-49	214	721	22372	67659	0.956553	1.06564	0.9	22158	66938	[[214, 22158], [721, 66938]]	0.170874				Bin1_1-49
Bin2_50-99	217	687	22372	67659	0.969962	1.01539	0.96	22155	66972	[[217, 22155], [687, 66972]]	0.588162				Bin2_50-99
Bin3_100-149	215	699	22372	67659	0.961023	1.03312	0.93	22157	66960	[[215, 22157], [699, 66960]]	0.376245				Bin3_100-149
Bin4_150-199	211	678	22372	67659	0.943143	1.00208	0.94	22161	66981	[[211, 22161], [678, 66981]]	0.458783				Bin4_150-199
Bin5_200-249	226	654	22372	67659	1.01019	0.966612	1.05	22146	67005	[[226, 22146], [654, 67005]]	0.556799				Bin5_200-249
Bin6_250-299	211	647	22372	67659	0.943143	0.956266	0.99	22161	67012	[[211, 22161], [647, 67012]]	0.905217				Bin6_250-299
Bin7_300-349	213	596	22372	67659	0.952083	0.880888	1.08	22159	67063	[[213, 22159], [596, 67063]]	0.32687				Bin7_300-349
Bin8_350-399	185	625	22372	67659	0.826927	0.92375	0.9	22187	67034	[[185, 22187], [625, 67034]]	0.191323				Bin8_350-399
Bin9_400-449	189	598	22372	67659	0.844806	0.883844	0.96	22183	67061	[[189, 22183], [598, 67061]]	0.619125				Bin9_400-449
Bin10_450-499	201	619	22372	67659	0.898444	0.914882	0.98	22171	67040	[[201, 22171], [619, 67040]]	0.839286				Bin10_450-499
