# Supplementary material for: Specialized DNA Structures Act as Genomic Beacons for Integration by Evolutionarily Diverse Retroviruses
Source: Viruses. 2023 Feb 7;15(2):465. doi: 10.3390/v15020465 (PMC9962126; doi:10.3390/v15020465)
Supplement: Supplementary file 1 [file viruses-15-00465-s001.zip › Table S3.xlsx]

## Sheet: ASLV_nb2_stats
Table S3: Integration site profile of evolutionarily diverse retroviruses in non-B DNA features.
Features	Test	Random	Testtotal	Randomtotal	x%	r%	fold	x_diff	r_diff	Table1	fisher	sig_rank	x% sum	r% sum	fold change in %
A_Phased_motifs_Bin0	3	25	680	6724	0.441176	0.371802	1.19	677	6699	[[3, 677], [25, 6699]]	0.739197		12.6471	13.3998	0.943827
Bin1_1-49	7	100	680	6724	1.02941	1.48721	0.69	673	6624	[[7, 673], [100, 6624]]	0.402427		86	901
Bin2_50-99	5	106	680	6724	0.735294	1.57644	0.47	675	6618	[[5, 675], [106, 6618]]	0.0965685		594	5823
Bin3_100-149	10	78	680	6724	1.47059	1.16002	1.27	670	6646	[[10, 670], [78, 6646]]	0.456246
Bin4_150-199	9	98	680	6724	1.32353	1.45747	0.91	671	6626	[[9, 671], [98, 6626]]	1
Bin5_200-249	6	75	680	6724	0.882353	1.11541	0.79	674	6649	[[6, 674], [75, 6649]]	0.701077
Bin6_250-299	11	74	680	6724	1.61765	1.10054	1.47	669	6650	[[11, 669], [74, 6650]]	0.252675
Bin7_300-349	5	100	680	6724	0.735294	1.48721	0.49	675	6624	[[5, 675], [100, 6624]]	0.126369
Bin8_350-399	8	86	680	6724	1.17647	1.279	0.92	672	6638	[[8, 672], [86, 6638]]	1
Bin9_400-449	12	75	680	6724	1.76471	1.11541	1.58	668	6649	[[12, 668], [75, 6649]]	0.134813
Bin10_450-499	10	84	680	6724	1.47059	1.24926	1.18	670	6640	[[10, 670], [84, 6640]]	0.589109
Cruciform_motifs_Bin0	0	9	680	6724	0	0.133849	0	680	6715	[[0, 680], [9, 6715]]	1		3.23529	3.52469	0.917895
Bin1_1-49	2	26	680	6724	0.294118	0.386675	0.76	678	6698	[[2, 678], [26, 6698]]	1		22	237
Bin2_50-99	1	21	680	6724	0.147059	0.312314	0.47	679	6703	[[1, 679], [21, 6703]]	0.71584		658	6487
Bin3_100-149	1	27	680	6724	0.147059	0.401547	0.37	679	6697	[[1, 679], [27, 6697]]	0.510434
Bin4_150-199	3	21	680	6724	0.441176	0.312314	1.41	677	6703	[[3, 677], [21, 6703]]	0.479658
Bin5_200-249	1	18	680	6724	0.147059	0.267698	0.55	679	6706	[[1, 679], [18, 6706]]	1
Bin6_250-299	0	26	680	6724	0	0.386675	0	680	6698	[[0, 680], [26, 6698]]	0.16549
Bin7_300-349	5	28	680	6724	0.735294	0.416419	1.77	675	6696	[[5, 675], [28, 6696]]	0.2226
Bin8_350-399	2	16	680	6724	0.294118	0.237954	1.24	678	6708	[[2, 678], [16, 6708]]	0.678451
Bin9_400-449	3	22	680	6724	0.441176	0.327186	1.35	677	6702	[[3, 677], [22, 6702]]	0.49629
Bin10_450-499	4	23	680	6724	0.588235	0.342058	1.72	676	6701	[[4, 676], [23, 6701]]	0.306031
Direct_repeats_Bin0	3	89	680	6724	0.441176	1.32362	0.33	677	6635	[[3, 677], [89, 6635]]	0.0449417	*	30	30.696	0.977326
Bin1_1-49	16	237	680	6724	2.35294	3.52469	0.67	664	6487	[[16, 664], [237, 6487]]	0.120618		204	2064
Bin2_50-99	20	208	680	6724	2.94118	3.0934	0.95	660	6516	[[20, 660], [208, 6516]]	0.907571		476	4660
Bin3_100-149	23	227	680	6724	3.38235	3.37597	1	657	6497	[[23, 657], [227, 6497]]	1
Bin4_150-199	27	216	680	6724	3.97059	3.21237	1.24	653	6508	[[27, 653], [216, 6508]]	0.308086
Bin5_200-249	17	203	680	6724	2.5	3.01904	0.83	663	6521	[[17, 663], [203, 6521]]	0.552693
Bin6_250-299	21	171	680	6724	3.08824	2.54313	1.21	659	6553	[[21, 659], [171, 6553]]	0.375671
Bin7_300-349	23	197	680	6724	3.38235	2.9298	1.15	657	6527	[[23, 657], [197, 6527]]	0.4777
Bin8_350-399	18	161	680	6724	2.64706	2.39441	1.11	662	6563	[[18, 662], [161, 6563]]	0.69348
Bin9_400-449	16	168	680	6724	2.35294	2.49851	0.94	664	6556	[[16, 664], [168, 6556]]	0.897687
Bin10_450-499	20	187	680	6724	2.94118	2.78108	1.06	660	6537	[[20, 660], [187, 6537]]	0.80677
G-quadruplex-forming_repeats_Bin0	3	32	680	6724	0.441176	0.475907	0.93	677	6692	[[3, 677], [32, 6692]]	1		7.94118	10.1725	0.78065
Bin1_1-49	1	88	680	6724	0.147059	1.30874	0.11	679	6636	[[1, 679], [88, 6636]]	0.00283582	**	54	684
Bin2_50-99	5	91	680	6724	0.735294	1.35336	0.54	675	6633	[[5, 675], [91, 6633]]	0.213238		626	6040
Bin3_100-149	7	63	680	6724	1.02941	0.936942	1.1	673	6661	[[7, 673], [63, 6661]]	0.834001
Bin4_150-199	8	65	680	6724	1.17647	0.966686	1.22	672	6659	[[8, 672], [65, 6659]]	0.5418
Bin5_200-249	9	75	680	6724	1.32353	1.11541	1.19	671	6649	[[9, 671], [75, 6649]]	0.569353
Bin6_250-299	3	44	680	6724	0.441176	0.654372	0.67	677	6680	[[3, 677], [44, 6680]]	0.797851
Bin7_300-349	3	60	680	6724	0.441176	0.892326	0.49	677	6664	[[3, 677], [60, 6664]]	0.277285
Bin8_350-399	6	53	680	6724	0.882353	0.788221	1.12	674	6671	[[6, 674], [53, 6671]]	0.819282
Bin9_400-449	4	54	680	6724	0.588235	0.803093	0.73	676	6670	[[4, 676], [54, 6670]]	0.817861
Bin10_450-499	5	59	680	6724	0.735294	0.877454	0.84	675	6665	[[5, 675], [59, 6665]]	1
Inverted_repeats_Bin0	22	323	680	6724	3.23529	4.80369	0.67	658	6401	[[22, 658], [323, 6401]]	0.0691857		86.1765	87.7008	0.982619
Bin1_1-49	121	1161	680	6724	17.7941	17.2665	1.03	559	5563	[[121, 559], [1161, 5563]]	0.710051		586	5897
Bin2_50-99	106	1013	680	6724	15.5882	15.0654	1.03	574	5711	[[106, 574], [1013, 5711]]	0.736029		94	827
Bin3_100-149	76	792	680	6724	11.1765	11.7787	0.95	604	5932	[[76, 604], [792, 5932]]	0.707373
Bin4_150-199	53	638	680	6724	7.79412	9.4884	0.82	627	6086	[[53, 627], [638, 6086]]	0.166189
Bin5_200-249	65	492	680	6724	9.55882	7.31707	1.31	615	6232	[[65, 615], [492, 6232]]	0.0391868	*
Bin6_250-299	48	416	680	6724	7.05882	6.18679	1.14	632	6308	[[48, 632], [416, 6308]]	0.361368
Bin7_300-349	31	324	680	6724	4.55882	4.81856	0.95	649	6400	[[31, 649], [324, 6400]]	0.850592
Bin8_350-399	20	297	680	6724	2.94118	4.41701	0.67	660	6427	[[20, 660], [297, 6427]]	0.0733269
Bin9_400-449	24	221	680	6724	3.52941	3.28673	1.07	656	6503	[[24, 656], [221, 6503]]	0.735346
Bin10_450-499	20	220	680	6724	2.94118	3.27186	0.9	660	6504	[[20, 660], [220, 6504]]	0.733381
Mirror_repeats_Bin0	10	179	680	6724	1.47059	2.66211	0.55	670	6545	[[10, 670], [179, 6545]]	0.0724199		38.2353	39.1285	0.977173
Bin1_1-49	21	328	680	6724	3.08824	4.87805	0.63	659	6396	[[21, 659], [328, 6396]]	0.0362632	*	260	2631
Bin2_50-99	38	313	680	6724	5.58824	4.65497	1.2	642	6411	[[38, 642], [313, 6411]]	0.296703		420	4093
Bin3_100-149	29	286	680	6724	4.26471	4.25342	1	651	6438	[[29, 651], [286, 6438]]	1
Bin4_150-199	32	256	680	6724	4.70588	3.80726	1.24	648	6468	[[32, 648], [256, 6468]]	0.251683
Bin5_200-249	22	237	680	6724	3.23529	3.52469	0.92	658	6487	[[22, 658], [237, 6487]]	0.826337
Bin6_250-299	22	188	680	6724	3.23529	2.79595	1.16	658	6536	[[22, 658], [188, 6536]]	0.468655
Bin7_300-349	25	252	680	6724	3.67647	3.74777	0.98	655	6472	[[25, 655], [252, 6472]]	1
Bin8_350-399	16	205	680	6724	2.35294	3.04878	0.77	664	6519	[[16, 664], [205, 6519]]	0.345746
Bin9_400-449	18	199	680	6724	2.64706	2.95955	0.89	662	6525	[[18, 662], [199, 6525]]	0.721263
Bin10_450-499	27	188	680	6724	3.97059	2.79595	1.42	653	6536	[[27, 653], [188, 6536]]	0.0922446
Short_Tandem_repeats_Bin0	5	118	680	6724	0.735294	1.75491	0.42	675	6606	[[5, 675], [118, 6606]]	0.0564178		59.4118	58.5663	1.01444
Bin1_1-49	56	597	680	6724	8.23529	8.87864	0.93	624	6127	[[56, 624], [597, 6127]]	0.619604		404	3938
Bin2_50-99	61	466	680	6724	8.97059	6.9304	1.29	619	6258	[[61, 619], [466, 6258]]	0.0506032		276	2786
Bin3_100-149	49	486	680	6724	7.20588	7.22784	1	631	6238	[[49, 631], [486, 6238]]	1
Bin4_150-199	42	440	680	6724	6.17647	6.54372	0.94	638	6284	[[42, 638], [440, 6284]]	0.806557
Bin5_200-249	48	400	680	6724	7.05882	5.94884	1.19	632	6324	[[48, 632], [400, 6324]]	0.238045
Bin6_250-299	32	329	680	6724	4.70588	4.89292	0.96	648	6395	[[32, 648], [329, 6395]]	0.925529
Bin7_300-349	34	316	680	6724	5	4.69958	1.06	646	6408	[[34, 646], [316, 6408]]	0.704545
Bin8_350-399	31	299	680	6724	4.55882	4.44676	1.03	649	6425	[[31, 649], [299, 6425]]	0.845729
Bin9_400-449	26	249	680	6724	3.82353	3.70315	1.03	654	6475	[[26, 654], [249, 6475]]	0.83174
Bin10_450-499	20	238	680	6724	2.94118	3.53956	0.83	660	6486	[[20, 660], [238, 6486]]	0.50958
Slipped_motifs_Bin0	0	26	680	6724	0	0.386675	0	680	6698	[[0, 680], [26, 6698]]	0.16549		8.67647	9.50327	0.912998
Bin1_1-49	4	72	680	6724	0.588235	1.07079	0.55	676	6652	[[4, 676], [72, 6652]]	0.31677		59	639
Bin2_50-99	6	67	680	6724	0.882353	0.996431	0.89	674	6657	[[6, 674], [67, 6657]]	1		621	6085
Bin3_100-149	7	63	680	6724	1.02941	0.936942	1.1	673	6661	[[7, 673], [63, 6661]]	0.834001
Bin4_150-199	11	55	680	6724	1.61765	0.817965	1.98	669	6669	[[11, 669], [55, 6669]]	0.0496168	*
Bin5_200-249	3	63	680	6724	0.441176	0.936942	0.47	677	6661	[[3, 677], [63, 6661]]	0.280322
Bin6_250-299	4	49	680	6724	0.588235	0.728733	0.81	676	6675	[[4, 676], [49, 6675]]	1
Bin7_300-349	8	63	680	6724	1.17647	0.936942	1.26	672	6661	[[8, 672], [63, 6661]]	0.532936
Bin8_350-399	5	64	680	6724	0.735294	0.951814	0.77	675	6660	[[5, 675], [64, 6660]]	0.832872
Bin9_400-449	3	48	680	6724	0.441176	0.713861	0.62	677	6676	[[3, 677], [48, 6676]]	0.624134
Bin10_450-499	8	69	680	6724	1.17647	1.02617	1.15	672	6655	[[8, 672], [69, 6655]]	0.690175
Triplex_motifs_Bin0	0	10	680	6724	0	0.148721	0	680	6714	[[0, 680], [10, 6714]]	0.613803		3.08824	2.75134	1.12245
Bin1_1-49	1	30	680	6724	0.147059	0.446163	0.33	679	6694	[[1, 679], [30, 6694]]	0.358243		21	185
Bin2_50-99	2	17	680	6724	0.294118	0.252826	1.16	678	6707	[[2, 678], [17, 6707]]	0.69179		659	6539
Bin3_100-149	2	24	680	6724	0.294118	0.35693	0.82	678	6700	[[2, 678], [24, 6700]]	1
Bin4_150-199	4	19	680	6724	0.588235	0.28257	2.08	676	6705	[[4, 676], [19, 6705]]	0.154926
Bin5_200-249	2	14	680	6724	0.294118	0.208209	1.41	678	6710	[[2, 678], [14, 6710]]	0.653392
Bin6_250-299	1	6	680	6724	0.147059	0.0892326	1.65	679	6718	[[1, 679], [6, 6718]]	0.490664
Bin7_300-349	0	14	680	6724	0	0.208209	0	680	6710	[[0, 680], [14, 6710]]	0.632238
Bin8_350-399	2	19	680	6724	0.294118	0.28257	1.04	678	6705	[[2, 678], [19, 6705]]	1
Bin9_400-449	2	17	680	6724	0.294118	0.252826	1.16	678	6707	[[2, 678], [17, 6707]]	0.69179
Bin10_450-499	5	15	680	6724	0.735294	0.223081	3.3	675	6709	[[5, 675], [15, 6709]]	0.0311746	*
Z-DNA_motifs_Bin0	2	13	680	6724	0.294118	0.193337	1.52	678	6711	[[2, 678], [13, 6711]]	0.642173		8.52941	10.3212	0.826394
Bin1_1-49	6	78	680	6724	0.882353	1.16002	0.76	674	6646	[[6, 674], [78, 6646]]	0.702647		58	694
Bin2_50-99	10	71	680	6724	1.47059	1.05592	1.39	670	6653	[[10, 670], [71, 6653]]	0.329899		622	6030
Bin3_100-149	5	63	680	6724	0.735294	0.936942	0.78	675	6661	[[5, 675], [63, 6661]]	0.831967
Bin4_150-199	6	48	680	6724	0.882353	0.713861	1.24	674	6676	[[6, 674], [48, 6676]]	0.632685
Bin5_200-249	8	57	680	6724	1.17647	0.84771	1.39	672	6667	[[8, 672], [57, 6667]]	0.384159
Bin6_250-299	2	74	680	6724	0.294118	1.10054	0.27	678	6650	[[2, 678], [74, 6650]]	0.0444577	*
Bin7_300-349	8	82	680	6724	1.17647	1.21951	0.96	672	6642	[[8, 672], [82, 6642]]	1
Bin8_350-399	6	74	680	6724	0.882353	1.10054	0.8	674	6650	[[6, 674], [74, 6650]]	0.844666
Bin9_400-449	1	70	680	6724	0.147059	1.04105	0.14	679	6654	[[1, 679], [70, 6654]]	0.0201275	*
Bin10_450-499	4	64	680	6724	0.588235	0.951814	0.62	676	6660	[[4, 676], [64, 6660]]	0.523472

## Sheet: FIV_nb2_stats
Features	Test	Random	Testtotal	Randomtotal	x%	r%	fold	x_diff	r_diff	Table1	fisher	sig_rank	x% sum	r% sum	fold change in %
A_Phased_motifs_Bin0	0	13	226	2228	0	0.583483	0	226	2215	[[0, 226], [13, 2215]]	0.623639		13.7168	15.395	0.890993
Bin1_1-49	5	38	226	2228	2.21239	1.70557	1.3	221	2190	[[5, 221], [38, 2190]]	0.590024		31	343
Bin2_50-99	1	41	226	2228	0.442478	1.84022	0.24	225	2187	[[1, 225], [41, 2187]]	0.174513		195	1885
Bin3_100-149	4	26	226	2228	1.76991	1.16697	1.52	222	2202	[[4, 222], [26, 2202]]	0.350659
Bin4_150-199	2	34	226	2228	0.884956	1.52603	0.58	224	2194	[[2, 224], [34, 2194]]	0.768493
Bin5_200-249	1	37	226	2228	0.442478	1.66068	0.27	225	2191	[[1, 225], [37, 2191]]	0.252403
Bin6_250-299	6	25	226	2228	2.65487	1.12208	2.37	220	2203	[[6, 220], [25, 2203]]	0.0593552
Bin7_300-349	2	36	226	2228	0.884956	1.6158	0.55	224	2192	[[2, 224], [36, 2192]]	0.574151
Bin8_350-399	1	29	226	2228	0.442478	1.30162	0.34	225	2199	[[1, 225], [29, 2199]]	0.517517
Bin9_400-449	4	41	226	2228	1.76991	1.84022	0.96	222	2187	[[4, 222], [41, 2187]]	1
Bin10_450-499	5	23	226	2228	2.21239	1.03232	2.14	221	2205	[[5, 221], [23, 2205]]	0.174341
Cruciform_motifs_Bin0	0	3	226	2228	0	0.13465	0	226	2225	[[0, 226], [3, 2225]]	1		3.9823	3.94973	1.00825
Bin1_1-49	0	12	226	2228	0	0.5386	0	226	2216	[[0, 226], [12, 2216]]	0.617331		9	88
Bin2_50-99	2	6	226	2228	0.884956	0.2693	3.29	224	2222	[[2, 224], [6, 2222]]	0.163492		217	2140
Bin3_100-149	1	9	226	2228	0.442478	0.40395	1.1	225	2219	[[1, 225], [9, 2219]]	1
Bin4_150-199	1	6	226	2228	0.442478	0.2693	1.64	225	2222	[[1, 225], [6, 2222]]	0.49195
Bin5_200-249	1	7	226	2228	0.442478	0.314183	1.41	225	2221	[[1, 225], [7, 2221]]	0.538872
Bin6_250-299	0	11	226	2228	0	0.493716	0	226	2217	[[0, 226], [11, 2217]]	0.613636
Bin7_300-349	1	6	226	2228	0.442478	0.2693	1.64	225	2222	[[1, 225], [6, 2222]]	0.49195
Bin8_350-399	1	9	226	2228	0.442478	0.40395	1.1	225	2219	[[1, 225], [9, 2219]]	1
Bin9_400-449	2	12	226	2228	0.884956	0.5386	1.64	224	2216	[[2, 224], [12, 2216]]	0.374458
Bin10_450-499	0	7	226	2228	0	0.314183	0	226	2221	[[0, 226], [7, 2221]]	1
Direct_repeats_Bin0	3	36	226	2228	1.32743	1.6158	0.82	223	2192	[[3, 223], [36, 2192]]	1		25.2212	31.5978	0.798195
Bin1_1-49	1	78	226	2228	0.442478	3.5009	0.13	225	2150	[[1, 225], [78, 2150]]	0.00853921	**	57	704
Bin2_50-99	11	73	226	2228	4.86726	3.27648	1.49	215	2155	[[11, 215], [73, 2155]]	0.244989		169	1524
Bin3_100-149	4	61	226	2228	1.76991	2.73788	0.65	222	2167	[[4, 222], [61, 2167]]	0.515481
Bin4_150-199	1	71	226	2228	0.442478	3.18671	0.14	225	2157	[[1, 225], [71, 2157]]	0.0121968	*
Bin5_200-249	7	72	226	2228	3.09735	3.2316	0.96	219	2156	[[7, 219], [72, 2156]]	1
Bin6_250-299	6	79	226	2228	2.65487	3.54578	0.75	220	2149	[[6, 220], [79, 2149]]	0.700936
Bin7_300-349	5	52	226	2228	2.21239	2.33393	0.95	221	2176	[[5, 221], [52, 2176]]	1
Bin8_350-399	7	58	226	2228	3.09735	2.60323	1.19	219	2170	[[7, 219], [58, 2170]]	0.661472
Bin9_400-449	4	52	226	2228	1.76991	2.33393	0.76	222	2176	[[4, 222], [52, 2176]]	0.814593
Bin10_450-499	8	72	226	2228	3.53982	3.2316	1.1	218	2156	[[8, 218], [72, 2156]]	0.843217
G-quadruplex-forming_repeats_Bin0	0	11	226	2228	0	0.493716	0	226	2217	[[0, 226], [11, 2217]]	0.613636		2.21239	8.52783	0.259432
Bin1_1-49	2	19	226	2228	0.884956	0.852783	1.04	224	2209	[[2, 224], [19, 2209]]	1		5	190
Bin2_50-99	1	19	226	2228	0.442478	0.852783	0.52	225	2209	[[1, 225], [19, 2209]]	1		221	2038
Bin3_100-149	2	22	226	2228	0.884956	0.987433	0.9	224	2206	[[2, 224], [22, 2206]]	1
Bin4_150-199	0	14	226	2228	0	0.628366	0	226	2214	[[0, 226], [14, 2214]]	0.632048
Bin5_200-249	0	20	226	2228	0	0.897666	0	226	2208	[[0, 226], [20, 2208]]	0.248832
Bin6_250-299	0	24	226	2228	0	1.0772	0	226	2204	[[0, 226], [24, 2204]]	0.160418
Bin7_300-349	0	14	226	2228	0	0.628366	0	226	2214	[[0, 226], [14, 2214]]	0.632048
Bin8_350-399	0	15	226	2228	0	0.67325	0	226	2213	[[0, 226], [15, 2213]]	0.387644
Bin9_400-449	0	14	226	2228	0	0.628366	0	226	2214	[[0, 226], [14, 2214]]	0.632048
Bin10_450-499	0	18	226	2228	0	0.807899	0	226	2210	[[0, 226], [18, 2210]]	0.401107
Inverted_repeats_Bin0	11	94	226	2228	4.86726	4.21903	1.15	215	2134	[[11, 215], [94, 2134]]	0.605315		88.0531	86.4901	1.01807
Bin1_1-49	37	371	226	2228	16.3717	16.6517	0.98	189	1857	[[37, 189], [371, 1857]]	1		199	1927
Bin2_50-99	25	334	226	2228	11.0619	14.991	0.74	201	1894	[[25, 201], [334, 1894]]	0.114917		27	301
Bin3_100-149	41	248	226	2228	18.1416	11.1311	1.63	185	1980	[[41, 185], [248, 1980]]	0.00324531	**
Bin4_150-199	26	199	226	2228	11.5044	8.93178	1.29	200	2029	[[26, 200], [199, 2029]]	0.225098
Bin5_200-249	20	167	226	2228	8.84956	7.49551	1.18	206	2061	[[20, 206], [167, 2061]]	0.431783
Bin6_250-299	8	176	226	2228	3.53982	7.89946	0.45	218	2052	[[8, 218], [176, 2052]]	0.0162785	*
Bin7_300-349	10	109	226	2228	4.42478	4.89228	0.9	216	2119	[[10, 216], [109, 2119]]	0.871548
Bin8_350-399	7	87	226	2228	3.09735	3.90485	0.79	219	2141	[[7, 219], [87, 2141]]	0.71539
Bin9_400-449	9	86	226	2228	3.9823	3.85996	1.03	217	2142	[[9, 217], [86, 2142]]	0.856965
Bin10_450-499	5	56	226	2228	2.21239	2.51346	0.88	221	2172	[[5, 221], [56, 2172]]	1
Mirror_repeats_Bin0	4	60	226	2228	1.76991	2.693	0.66	222	2168	[[4, 222], [60, 2168]]	0.515238		42.0354	39.1382	1.07402
Bin1_1-49	8	84	226	2228	3.53982	3.7702	0.94	218	2144	[[8, 218], [84, 2144]]	1		95	872
Bin2_50-99	13	107	226	2228	5.75221	4.80251	1.2	213	2121	[[13, 213], [107, 2121]]	0.51662		131	1356
Bin3_100-149	11	76	226	2228	4.86726	3.41113	1.43	215	2152	[[11, 215], [76, 2152]]	0.256112
Bin4_150-199	8	72	226	2228	3.53982	3.2316	1.1	218	2156	[[8, 218], [72, 2156]]	0.843217
Bin5_200-249	8	83	226	2228	3.53982	3.72531	0.95	218	2145	[[8, 218], [83, 2145]]	1
Bin6_250-299	8	83	226	2228	3.53982	3.72531	0.95	218	2145	[[8, 218], [83, 2145]]	1
Bin7_300-349	4	69	226	2228	1.76991	3.09695	0.57	222	2159	[[4, 222], [69, 2159]]	0.407302
Bin8_350-399	15	84	226	2228	6.63717	3.7702	1.76	211	2144	[[15, 211], [84, 2144]]	0.0487037	*
Bin9_400-449	6	72	226	2228	2.65487	3.2316	0.82	220	2156	[[6, 220], [72, 2156]]	0.841785
Bin10_450-499	10	82	226	2228	4.42478	3.68043	1.2	216	2146	[[10, 216], [82, 2146]]	0.579618
Short_Tandem_repeats_Bin0	3	44	226	2228	1.32743	1.97487	0.67	223	2184	[[3, 223], [44, 2184]]	0.796866		57.9646	56.8671	1.0193
Bin1_1-49	20	170	226	2228	8.84956	7.63016	1.16	206	2058	[[20, 206], [170, 2058]]	0.513255		131	1267
Bin2_50-99	18	164	226	2228	7.9646	7.36086	1.08	208	2064	[[18, 208], [164, 2064]]	0.690667		95	961
Bin3_100-149	13	133	226	2228	5.75221	5.96948	0.96	213	2095	[[13, 213], [133, 2095]]	1
Bin4_150-199	16	129	226	2228	7.07965	5.78995	1.22	210	2099	[[16, 210], [129, 2099]]	0.457549
Bin5_200-249	13	133	226	2228	5.75221	5.96948	0.96	213	2095	[[13, 213], [133, 2095]]	1
Bin6_250-299	8	127	226	2228	3.53982	5.70018	0.62	218	2101	[[8, 218], [127, 2101]]	0.219464
Bin7_300-349	6	108	226	2228	2.65487	4.8474	0.55	220	2120	[[6, 220], [108, 2120]]	0.181954
Bin8_350-399	17	89	226	2228	7.52212	3.99461	1.88	209	2139	[[17, 209], [89, 2139]]	0.0234376	*
Bin9_400-449	7	79	226	2228	3.09735	3.54578	0.87	219	2149	[[7, 219], [79, 2149]]	0.850853
Bin10_450-499	10	91	226	2228	4.42478	4.08438	1.08	216	2137	[[10, 216], [91, 2137]]	0.727088
Slipped_motifs_Bin0	0	8	226	2228	0	0.359066	0	226	2220	[[0, 226], [8, 2220]]	1		5.75221	9.29084	0.619127
Bin1_1-49	1	19	226	2228	0.442478	0.852783	0.52	225	2209	[[1, 225], [19, 2209]]	1		13	207
Bin2_50-99	4	18	226	2228	1.76991	0.807899	2.19	222	2210	[[4, 222], [18, 2210]]	0.137781		213	2021
Bin3_100-149	1	16	226	2228	0.442478	0.718133	0.62	225	2212	[[1, 225], [16, 2212]]	1
Bin4_150-199	1	20	226	2228	0.442478	0.897666	0.49	225	2208	[[1, 225], [20, 2208]]	0.714651
Bin5_200-249	2	25	226	2228	0.884956	1.12208	0.79	224	2203	[[2, 224], [25, 2203]]	1
Bin6_250-299	0	22	226	2228	0	0.987433	0	226	2206	[[0, 226], [22, 2206]]	0.256009
Bin7_300-349	0	16	226	2228	0	0.718133	0	226	2212	[[0, 226], [16, 2212]]	0.389357
Bin8_350-399	0	23	226	2228	0	1.03232	0	226	2205	[[0, 226], [23, 2205]]	0.262688
Bin9_400-449	2	21	226	2228	0.884956	0.942549	0.94	224	2207	[[2, 224], [21, 2207]]	1
Bin10_450-499	2	19	226	2228	0.884956	0.852783	1.04	224	2209	[[2, 224], [19, 2209]]	1
Triplex_motifs_Bin0	0	2	226	2228	0	0.0897666	0	226	2226	[[0, 226], [2, 2226]]	1		0.442478	2.19928	0.201192
Bin1_1-49	0	2	226	2228	0	0.0897666	0	226	2226	[[0, 226], [2, 2226]]	1		1	49
Bin2_50-99	0	6	226	2228	0	0.2693	0	226	2222	[[0, 226], [6, 2222]]	1		225	2179
Bin3_100-149	0	4	226	2228	0	0.179533	0	226	2224	[[0, 226], [4, 2224]]	1
Bin4_150-199	0	4	226	2228	0	0.179533	0	226	2224	[[0, 226], [4, 2224]]	1
Bin5_200-249	1	3	226	2228	0.442478	0.13465	3.29	225	2225	[[1, 225], [3, 2225]]	0.320711
Bin6_250-299	0	6	226	2228	0	0.2693	0	226	2222	[[0, 226], [6, 2222]]	1
Bin7_300-349	0	5	226	2228	0	0.224417	0	226	2223	[[0, 226], [5, 2223]]	1
Bin8_350-399	0	7	226	2228	0	0.314183	0	226	2221	[[0, 226], [7, 2221]]	1
Bin9_400-449	0	7	226	2228	0	0.314183	0	226	2221	[[0, 226], [7, 2221]]	1
Bin10_450-499	0	3	226	2228	0	0.13465	0	226	2225	[[0, 226], [3, 2225]]	1
Z-DNA_motifs_Bin0	1	6	226	2228	0.442478	0.2693	1.64	225	2222	[[1, 225], [6, 2222]]	0.49195		8.84956	10.368	0.853542
Bin1_1-49	1	27	226	2228	0.442478	1.21185	0.37	225	2201	[[1, 225], [27, 2201]]	0.508997		20	231
Bin2_50-99	2	26	226	2228	0.884956	1.16697	0.76	224	2202	[[2, 224], [26, 2202]]	1		206	1997
Bin3_100-149	0	20	226	2228	0	0.897666	0	226	2208	[[0, 226], [20, 2208]]	0.248832
Bin4_150-199	4	24	226	2228	1.76991	1.0772	1.64	222	2204	[[4, 222], [24, 2204]]	0.319787
Bin5_200-249	4	29	226	2228	1.76991	1.30162	1.36	222	2199	[[4, 222], [29, 2199]]	0.539063
Bin6_250-299	0	28	226	2228	0	1.25673	0	226	2200	[[0, 226], [28, 2200]]	0.104052
Bin7_300-349	1	17	226	2228	0.442478	0.763016	0.58	225	2211	[[1, 225], [17, 2211]]	1
Bin8_350-399	3	14	226	2228	1.32743	0.628366	2.11	223	2214	[[3, 223], [14, 2214]]	0.201551
Bin9_400-449	3	17	226	2228	1.32743	0.763016	1.74	223	2211	[[3, 223], [17, 2211]]	0.421674
Bin10_450-499	1	23	226	2228	0.442478	1.03232	0.43	225	2205	[[1, 225], [23, 2205]]	0.719345

## Sheet: FV_nb2_stats
Features	Test	Random	Testtotal	Randomtotal	x%	r%	fold	x_diff	r_diff	Table1	fisher	sig_rank	x% sum	r% sum	fold change in %
A_Phased_motifs_Bin0	16	139	3423	33803	0.467426	0.411206	1.14	3407	33664	[[16, 3407], [139, 33664]]	0.578114		11.9194	13.6201	0.875131
Bin1_1-49	42	490	3423	33803	1.22699	1.44958	0.85	3381	33313	[[42, 3381], [490, 33313]]	0.325961		408	4604
Bin2_50-99	43	468	3423	33803	1.25621	1.38449	0.91	3380	33335	[[43, 3380], [468, 33335]]	0.589686		3015	29199
Bin3_100-149	37	449	3423	33803	1.08092	1.32828	0.81	3386	33354	[[37, 3386], [449, 33354]]	0.267912
Bin4_150-199	42	418	3423	33803	1.22699	1.23658	0.99	3381	33385	[[42, 3381], [418, 33385]]	1
Bin5_200-249	39	448	3423	33803	1.13935	1.32533	0.86	3384	33355	[[39, 3384], [448, 33355]]	0.42932
Bin6_250-299	33	479	3423	33803	0.964067	1.41703	0.68	3390	33324	[[33, 3390], [479, 33324]]	0.0306719	*
Bin7_300-349	43	415	3423	33803	1.25621	1.2277	1.02	3380	33388	[[43, 3380], [415, 33388]]	0.87067
Bin8_350-399	33	447	3423	33803	0.964067	1.32237	0.73	3390	33356	[[33, 3390], [447, 33356]]	0.0800693
Bin9_400-449	42	432	3423	33803	1.22699	1.27799	0.96	3381	33371	[[42, 3381], [432, 33371]]	0.872907
Bin10_450-499	38	419	3423	33803	1.11014	1.23953	0.9	3385	33384	[[38, 3385], [419, 33384]]	0.568658
Cruciform_motifs_Bin0	6	48	3423	33803	0.175285	0.141999	1.23	3417	33755	[[6, 3417], [48, 33755]]	0.633783		3.79784	4.06473	0.93434
Bin1_1-49	13	142	3423	33803	0.379784	0.420081	0.9	3410	33661	[[13, 3410], [142, 33661]]	0.888928		130	1374
Bin2_50-99	16	129	3423	33803	0.467426	0.381623	1.22	3407	33674	[[16, 3407], [129, 33674]]	0.469525		3293	32429
Bin3_100-149	16	131	3423	33803	0.467426	0.38754	1.21	3407	33672	[[16, 3407], [131, 33672]]	0.47315
Bin4_150-199	9	147	3423	33803	0.262927	0.434873	0.6	3414	33656	[[9, 3414], [147, 33656]]	0.163943
Bin5_200-249	13	128	3423	33803	0.379784	0.378665	1	3410	33675	[[13, 3410], [128, 33675]]	1
Bin6_250-299	12	136	3423	33803	0.35057	0.402331	0.87	3411	33667	[[12, 3411], [136, 33667]]	0.775498
Bin7_300-349	9	127	3423	33803	0.262927	0.375706	0.7	3414	33676	[[9, 3414], [127, 33676]]	0.371751
Bin8_350-399	13	128	3423	33803	0.379784	0.378665	1	3410	33675	[[13, 3410], [128, 33675]]	1
Bin9_400-449	11	133	3423	33803	0.321356	0.393456	0.82	3412	33670	[[11, 3412], [133, 33670]]	0.663648
Bin10_450-499	12	125	3423	33803	0.35057	0.36979	0.95	3411	33678	[[12, 3411], [125, 33678]]	1
Direct_repeats_Bin0	41	485	3423	33803	1.19778	1.43478	0.83	3382	33318	[[41, 3382], [485, 33318]]	0.287523		31.0254	30.7458	1.00909
Bin1_1-49	126	1174	3423	33803	3.68098	3.47306	1.06	3297	32629	[[126, 3297], [1174, 32629]]	0.525281		1062	10393
Bin2_50-99	109	1132	3423	33803	3.18434	3.34882	0.95	3314	32671	[[109, 3314], [1132, 32671]]	0.652933		2361	23410
Bin3_100-149	134	1082	3423	33803	3.91469	3.2009	1.22	3289	32721	[[134, 3289], [1082, 32721]]	0.0298539	*
Bin4_150-199	119	1010	3423	33803	3.47648	2.9879	1.16	3304	32793	[[119, 3304], [1010, 32793]]	0.116466
Bin5_200-249	91	1001	3423	33803	2.65849	2.96128	0.9	3332	32802	[[91, 3332], [1001, 32802]]	0.338775
Bin6_250-299	100	988	3423	33803	2.92141	2.92282	1	3323	32815	[[100, 3323], [988, 32815]]	1
Bin7_300-349	90	977	3423	33803	2.62927	2.89028	0.91	3333	32826	[[90, 3333], [977, 32826]]	0.419927
Bin8_350-399	85	874	3423	33803	2.4832	2.58557	0.96	3338	32929	[[85, 3338], [874, 32929]]	0.777071
Bin9_400-449	72	840	3423	33803	2.10342	2.48499	0.85	3351	32963	[[72, 3351], [840, 32963]]	0.181949
Bin10_450-499	95	830	3423	33803	2.77534	2.4554	1.13	3328	32973	[[95, 3328], [830, 32973]]	0.249166
G-quadruplex-forming_repeats_Bin0	28	114	3423	33803	0.817996	0.337248	2.43	3395	33689	[[28, 3395], [114, 33689]]	0.000104661	***	12.3868	9.97249	1.2421
Bin1_1-49	71	385	3423	33803	2.0742	1.13895	1.82	3352	33418	[[71, 3352], [385, 33418]]	1.27972e-05	****	424	3371
Bin2_50-99	41	337	3423	33803	1.19778	0.996953	1.2	3382	33466	[[41, 3382], [337, 33466]]	0.282064		2999	30432
Bin3_100-149	43	380	3423	33803	1.25621	1.12416	1.12	3380	33423	[[43, 3380], [380, 33423]]	0.497823
Bin4_150-199	29	336	3423	33803	0.84721	0.993995	0.85	3394	33467	[[29, 3394], [336, 33467]]	0.46625
Bin5_200-249	32	311	3423	33803	0.934852	0.920037	1.02	3391	33492	[[32, 3391], [311, 33492]]	0.925121
Bin6_250-299	30	311	3423	33803	0.876424	0.920037	0.95	3393	33492	[[30, 3393], [311, 33492]]	0.924881
Bin7_300-349	43	310	3423	33803	1.25621	0.917078	1.37	3380	33493	[[43, 3380], [310, 33493]]	0.0632681
Bin8_350-399	34	269	3423	33803	0.993281	0.795787	1.25	3389	33534	[[34, 3389], [269, 33534]]	0.229917
Bin9_400-449	35	339	3423	33803	1.02249	1.00287	1.02	3388	33464	[[35, 3388], [339, 33464]]	0.85761
Bin10_450-499	38	279	3423	33803	1.11014	0.825371	1.35	3385	33524	[[38, 3385], [279, 33524]]	0.0959793
Inverted_repeats_Bin0	178	1585	3423	33803	5.20012	4.68893	1.11	3245	32218	[[178, 3245], [1585, 32218]]	0.176787		88.3143	87.4449	1.00994
Bin1_1-49	605	6073	3423	33803	17.6746	17.9659	0.98	2818	27730	[[605, 2818], [6073, 27730]]	0.6911		3023	29559
Bin2_50-99	505	4967	3423	33803	14.7531	14.694	1	2918	28836	[[505, 2918], [4967, 28836]]	0.919316		400	4244
Bin3_100-149	402	3906	3423	33803	11.7441	11.5552	1.02	3021	29897	[[402, 3021], [3906, 29897]]	0.736576
Bin4_150-199	309	3118	3423	33803	9.02717	9.22403	0.98	3114	30685	[[309, 3114], [3118, 30685]]	0.732925
Bin5_200-249	282	2588	3423	33803	8.23839	7.65613	1.08	3141	31215	[[282, 3141], [2588, 31215]]	0.226077
Bin6_250-299	236	2083	3423	33803	6.89454	6.16217	1.12	3187	31720	[[236, 3187], [2083, 31720]]	0.0948568
Bin7_300-349	166	1725	3423	33803	4.84955	5.1031	0.95	3257	32078	[[166, 3257], [1725, 32078]]	0.540266
Bin8_350-399	143	1398	3423	33803	4.17762	4.13573	1.01	3280	32405	[[143, 3280], [1398, 32405]]	0.892575
Bin9_400-449	100	1216	3423	33803	2.92141	3.59731	0.81	3323	32587	[[100, 3323], [1216, 32587]]	0.0412855	*
Bin10_450-499	97	900	3423	33803	2.83377	2.66249	1.06	3326	32903	[[97, 3326], [900, 32903]]	0.541213
Mirror_repeats_Bin0	96	889	3423	33803	2.80456	2.62994	1.07	3327	32914	[[96, 3327], [889, 32914]]	0.538677		40.2571	39.316	1.02394
Bin1_1-49	161	1536	3423	33803	4.70348	4.54398	1.04	3262	32267	[[161, 3262], [1536, 32267]]	0.667176		1378	13290
Bin2_50-99	153	1425	3423	33803	4.46976	4.2156	1.06	3270	32378	[[153, 3270], [1425, 32378]]	0.47632		2045	20513
Bin3_100-149	151	1392	3423	33803	4.41134	4.11798	1.07	3272	32411	[[151, 3272], [1392, 32411]]	0.417843
Bin4_150-199	158	1349	3423	33803	4.61583	3.99077	1.16	3265	32454	[[158, 3265], [1349, 32454]]	0.0835634
Bin5_200-249	121	1286	3423	33803	3.53491	3.8044	0.93	3302	32517	[[121, 3302], [1286, 32517]]	0.45196
Bin6_250-299	143	1236	3423	33803	4.17762	3.65648	1.14	3280	32567	[[143, 3280], [1236, 32567]]	0.128452
Bin7_300-349	104	1159	3423	33803	3.03827	3.42869	0.89	3319	32644	[[104, 3319], [1159, 32644]]	0.254288
Bin8_350-399	92	1039	3423	33803	2.6877	3.07369	0.87	3331	32764	[[92, 3331], [1039, 32764]]	0.229218
Bin9_400-449	90	1015	3423	33803	2.62927	3.00269	0.88	3333	32788	[[90, 3333], [1015, 32788]]	0.244699
Bin10_450-499	109	964	3423	33803	3.18434	2.85182	1.12	3314	32839	[[109, 3314], [964, 32839]]	0.260507
Short_Tandem_repeats_Bin0	58	560	3423	33803	1.69442	1.65666	1.02	3365	33243	[[58, 3365], [560, 33243]]	0.833386		58.6912	57.7256	1.01673
Bin1_1-49	278	2810	3423	33803	8.12153	8.31287	0.98	3145	30993	[[278, 3145], [2810, 30993]]	0.72063		2009	19513
Bin2_50-99	262	2625	3423	33803	7.6541	7.76558	0.99	3161	31178	[[262, 3161], [2625, 31178]]	0.840583		1414	14290
Bin3_100-149	258	2325	3423	33803	7.53725	6.87809	1.1	3165	31478	[[258, 3165], [2325, 31478]]	0.147927
Bin4_150-199	219	2110	3423	33803	6.3979	6.24205	1.02	3204	31693	[[219, 3204], [2110, 31693]]	0.711164
Bin5_200-249	209	1966	3423	33803	6.10576	5.81605	1.05	3214	31837	[[209, 3214], [1966, 31837]]	0.49123
Bin6_250-299	203	1733	3423	33803	5.93047	5.12676	1.16	3220	32070	[[203, 3220], [1733, 32070]]	0.0476688	*
Bin7_300-349	151	1630	3423	33803	4.41134	4.82206	0.91	3272	32173	[[151, 3272], [1630, 32173]]	0.293682
Bin8_350-399	133	1387	3423	33803	3.88548	4.10319	0.95	3290	32416	[[133, 3290], [1387, 32416]]	0.586447
Bin9_400-449	130	1239	3423	33803	3.79784	3.66536	1.04	3293	32564	[[130, 3293], [1239, 32564]]	0.702944
Bin10_450-499	108	1128	3423	33803	3.15513	3.33698	0.95	3315	32675	[[108, 3315], [1128, 32675]]	0.616591
Slipped_motifs_Bin0	11	123	3423	33803	0.321356	0.363873	0.88	3412	33680	[[11, 3412], [123, 33680]]	0.880495		9.02717	9.42224	0.95807
Bin1_1-49	33	335	3423	33803	0.964067	0.991036	0.97	3390	33468	[[33, 3390], [335, 33468]]	1		309	3185
Bin2_50-99	36	318	3423	33803	1.05171	0.940745	1.12	3387	33485	[[36, 3387], [318, 33485]]	0.517269		3114	30618
Bin3_100-149	30	309	3423	33803	0.876424	0.91412	0.96	3393	33494	[[30, 3393], [309, 33494]]	0.92473
Bin4_150-199	25	282	3423	33803	0.730353	0.834245	0.88	3398	33521	[[25, 3398], [282, 33521]]	0.619458
Bin5_200-249	21	309	3423	33803	0.613497	0.91412	0.67	3402	33494	[[21, 3402], [309, 33494]]	0.0840885
Bin6_250-299	30	321	3423	33803	0.876424	0.94962	0.92	3393	33482	[[30, 3393], [321, 33482]]	0.780412
Bin7_300-349	26	319	3423	33803	0.759568	0.943703	0.8	3397	33484	[[26, 3397], [319, 33484]]	0.348314
Bin8_350-399	26	302	3423	33803	0.759568	0.893412	0.85	3397	33501	[[26, 3397], [302, 33501]]	0.50115
Bin9_400-449	31	263	3423	33803	0.905638	0.778037	1.16	3392	33540	[[31, 3392], [263, 33540]]	0.416991
Bin10_450-499	40	304	3423	33803	1.16857	0.899328	1.3	3383	33499	[[40, 3383], [304, 33499]]	0.13257
Triplex_motifs_Bin0	4	40	3423	33803	0.116857	0.118333	0.99	3419	33763	[[4, 3419], [40, 33763]]	1		3.06748	2.73644	1.12097
Bin1_1-49	6	104	3423	33803	0.175285	0.307665	0.57	3417	33699	[[6, 3417], [104, 33699]]	0.244126		105	925
Bin2_50-99	11	97	3423	33803	0.321356	0.286957	1.12	3412	33706	[[11, 3412], [97, 33706]]	0.737394		3318	32878
Bin3_100-149	9	83	3423	33803	0.262927	0.24554	1.07	3414	33720	[[9, 3414], [83, 33720]]	0.855793
Bin4_150-199	13	98	3423	33803	0.379784	0.289915	1.31	3410	33705	[[13, 3410], [98, 33705]]	0.325183
Bin5_200-249	7	81	3423	33803	0.204499	0.239624	0.85	3416	33722	[[7, 3416], [81, 33722]]	0.853527
Bin6_250-299	10	94	3423	33803	0.292141	0.278082	1.05	3413	33709	[[10, 3413], [94, 33709]]	0.86452
Bin7_300-349	12	61	3423	33803	0.35057	0.180457	1.94	3411	33742	[[12, 3411], [61, 33742]]	0.0409774	*
Bin8_350-399	14	90	3423	33803	0.408998	0.266249	1.54	3409	33713	[[14, 3409], [90, 33713]]	0.127341
Bin9_400-449	8	93	3423	33803	0.233713	0.275124	0.85	3415	33710	[[8, 3415], [93, 33710]]	0.862461
Bin10_450-499	11	84	3423	33803	0.321356	0.248499	1.29	3412	33719	[[11, 3412], [84, 33719]]	0.376086
Z-DNA_motifs_Bin0	15	79	3423	33803	0.438212	0.233707	1.88	3408	33724	[[15, 3408], [79, 33724]]	0.0307557	*	12.3576	10.5997	1.16585
Bin1_1-49	62	398	3423	33803	1.81128	1.17741	1.54	3361	33405	[[62, 3361], [398, 33405]]	0.00253718	**	423	3583
Bin2_50-99	34	355	3423	33803	0.993281	1.0502	0.95	3389	33448	[[34, 3389], [355, 33448]]	0.859824		3000	30220
Bin3_100-149	31	376	3423	33803	0.905638	1.11233	0.81	3392	33427	[[31, 3392], [376, 33427]]	0.300599
Bin4_150-199	47	325	3423	33803	1.37306	0.961453	1.43	3376	33478	[[47, 3376], [325, 33478]]	0.0241389	*
Bin5_200-249	44	379	3423	33803	1.28542	1.1212	1.15	3379	33424	[[44, 3379], [379, 33424]]	0.39675
Bin6_250-299	46	353	3423	33803	1.34385	1.04429	1.29	3377	33450	[[46, 3377], [353, 33450]]	0.116069
Bin7_300-349	34	326	3423	33803	0.993281	0.964411	1.03	3389	33477	[[34, 3389], [326, 33477]]	0.854452
Bin8_350-399	31	333	3423	33803	0.905638	0.98512	0.92	3392	33470	[[31, 3392], [333, 33470]]	0.715771
Bin9_400-449	31	351	3423	33803	0.905638	1.03837	0.87	3392	33452	[[31, 3392], [351, 33452]]	0.532977
Bin10_450-499	48	308	3423	33803	1.40228	0.911162	1.54	3375	33495	[[48, 3375], [308, 33495]]	0.00728899	**

## Sheet: HIV_nb2_stats
Features	Test	Random	Testtotal	Randomtotal	x%	r%	fold	x_diff	r_diff	Table1	fisher	sig_rank	x% sum	r% sum	fold change in %
A_Phased_motifs_Bin0	251	3457	97489	974824	0.257465	0.354628	0.73	97238	971367	[[251, 97238], [3457, 971367]]	3.39574e-07	****	11.7859	12.3537	0.95404
Bin1_1-49	1341	12376	97489	974824	1.37554	1.26956	1.08	96148	962448	[[1341, 96148], [12376, 962448]]	0.00543129	**	11490	120427
Bin2_50-99	1281	12477	97489	974824	1.31399	1.27992	1.03	96208	962347	[[1281, 96208], [12477, 962347]]	0.370536		85999	854397
Bin3_100-149	1197	12072	97489	974824	1.22783	1.23838	0.99	96292	962752	[[1197, 96292], [12072, 962752]]	0.796185
Bin4_150-199	1202	12092	97489	974824	1.23296	1.24043	0.99	96287	962732	[[1202, 96287], [12092, 962732]]	0.855469
Bin5_200-249	1093	11832	97489	974824	1.12115	1.21376	0.92	96396	962992	[[1093, 96396], [11832, 962992]]	0.0110972	*
Bin6_250-299	1084	11624	97489	974824	1.11192	1.19242	0.93	96405	963200	[[1084, 96405], [11624, 963200]]	0.0264524	*
Bin7_300-349	1030	11255	97489	974824	1.05653	1.15457	0.92	96459	963569	[[1030, 96459], [11255, 963569]]	0.0057449	**
Bin8_350-399	1047	11127	97489	974824	1.07397	1.14144	0.94	96442	963697	[[1047, 96442], [11127, 963697]]	0.0592013
Bin9_400-449	955	11075	97489	974824	0.979598	1.1361	0.86	96534	963749	[[955, 96534], [11075, 963749]]	6.85701e-06	****
Bin10_450-499	1009	11040	97489	974824	1.03499	1.13251	0.91	96480	963784	[[1009, 96480], [11040, 963784]]	0.00555857	**
Cruciform_motifs_Bin0	80	1144	97489	974824	0.0820605	0.117355	0.7	97409	973680	[[80, 97409], [1144, 973680]]	0.00142652	**	3.7994	3.63707	1.04463
Bin1_1-49	304	3683	97489	974824	0.31183	0.377812	0.83	97185	971141	[[304, 97185], [3683, 971141]]	0.00101987	**	3704	35455
Bin2_50-99	336	3462	97489	974824	0.344654	0.355141	0.97	97153	971362	[[336, 97153], [3462, 971362]]	0.630741		93785	939369
Bin3_100-149	387	3490	97489	974824	0.396968	0.358013	1.11	97102	971334	[[387, 97102], [3490, 971334]]	0.0569822
Bin4_150-199	358	3488	97489	974824	0.367221	0.357808	1.03	97131	971336	[[358, 97131], [3488, 971336]]	0.632914
Bin5_200-249	342	3427	97489	974824	0.350809	0.351551	1	97147	971397	[[342, 97147], [3427, 971397]]	1
Bin6_250-299	352	3425	97489	974824	0.361066	0.351345	1.03	97137	971399	[[352, 97137], [3425, 971399]]	0.629792
Bin7_300-349	383	3333	97489	974824	0.392865	0.341908	1.15	97106	971491	[[383, 97106], [3333, 971491]]	0.0109429	*
Bin8_350-399	388	3367	97489	974824	0.397994	0.345396	1.15	97101	971457	[[388, 97101], [3367, 971457]]	0.00888645	**
Bin9_400-449	385	3389	97489	974824	0.394916	0.347652	1.14	97104	971435	[[385, 97104], [3389, 971435]]	0.0185635	*
Bin10_450-499	389	3247	97489	974824	0.399019	0.333086	1.2	97100	971577	[[389, 97100], [3247, 971577]]	0.000980537	***
Direct_repeats_Bin0	987	13598	97489	974824	1.01242	1.39492	0.73	96502	961226	[[987, 96502], [13598, 961226]]	1.35863e-24	****	33.4776	28.5477	1.17269
Bin1_1-49	3593	31662	97489	974824	3.68554	3.24797	1.13	93896	943162	[[3593, 93896], [31662, 943162]]	6.54418e-13	****	32637	278290
Bin2_50-99	3547	30158	97489	974824	3.63836	3.09369	1.18	93942	944666	[[3547, 93942], [30158, 944666]]	8.97814e-20	****	64852	696534
Bin3_100-149	3165	29105	97489	974824	3.24652	2.98567	1.09	94324	945719	[[3165, 94324], [29105, 945719]]	7.01323e-06	****
Bin4_150-199	3145	27911	97489	974824	3.226	2.86318	1.13	94344	946913	[[3145, 94344], [27911, 946913]]	2.27814e-10	****
Bin5_200-249	3194	26597	97489	974824	3.27627	2.72839	1.2	94295	948227	[[3194, 94295], [26597, 948227]]	3.5245e-22	****
Bin6_250-299	3045	25602	97489	974824	3.12343	2.62632	1.19	94444	949222	[[3045, 94444], [25602, 949222]]	2.89029e-19	****
Bin7_300-349	3217	25012	97489	974824	3.29986	2.5658	1.29	94272	949812	[[3217, 94272], [25012, 949812]]	9.66833e-40	****
Bin8_350-399	3052	23560	97489	974824	3.13061	2.41685	1.3	94437	951264	[[3052, 94437], [23560, 951264]]	1.01694e-39	****
Bin9_400-449	2977	22982	97489	974824	3.05368	2.35755	1.3	94512	951842	[[2977, 94512], [22982, 951842]]	9.27241e-39	****
Bin10_450-499	2715	22103	97489	974824	2.78493	2.26738	1.23	94774	952721	[[2715, 94774], [22103, 952721]]	2.03165e-23	****
G-quadruplex-forming_repeats_Bin0	386	3265	97489	974824	0.395942	0.334932	1.18	97103	971559	[[386, 97103], [3265, 971559]]	0.00222917	**	9.35798	9.24362	1.01237
Bin1_1-49	993	10346	97489	974824	1.01858	1.06132	0.96	96496	964478	[[993, 96496], [10346, 964478]]	0.218127		9123	90109
Bin2_50-99	1076	9821	97489	974824	1.10371	1.00746	1.1	96413	965003	[[1076, 96413], [9821, 965003]]	0.00464833	**	88366	884715
Bin3_100-149	890	9188	97489	974824	0.912924	0.942529	0.97	96599	965636	[[890, 96599], [9188, 965636]]	0.374649
Bin4_150-199	879	8989	97489	974824	0.90164	0.922115	0.98	96610	965835	[[879, 96610], [8989, 965835]]	0.53813
Bin5_200-249	898	8770	97489	974824	0.92113	0.89965	1.02	96591	966054	[[898, 96591], [8770, 966054]]	0.499523
Bin6_250-299	865	8260	97489	974824	0.88728	0.847332	1.05	96624	966564	[[865, 96624], [8260, 966564]]	0.19422
Bin7_300-349	762	8266	97489	974824	0.781627	0.847948	0.92	96727	966558	[[762, 96727], [8266, 966558]]	0.0300774	*
Bin8_350-399	823	8142	97489	974824	0.844198	0.835228	1.01	96666	966682	[[823, 96666], [8142, 966682]]	0.767881
Bin9_400-449	774	7562	97489	974824	0.793936	0.77573	1.02	96715	967262	[[774, 96715], [7562, 967262]]	0.540539
Bin10_450-499	777	7500	97489	974824	0.797013	0.76937	1.04	96712	967324	[[777, 96712], [7500, 967324]]	0.347008
Inverted_repeats_Bin0	4630	44358	97489	974824	4.74925	4.55036	1.04	92859	930466	[[4630, 92859], [44358, 930466]]	0.0047511	**	87.7535	80.7282	1.08702
Bin1_1-49	17673	158032	97489	974824	18.1282	16.2113	1.12	79816	816792	[[17673, 79816], [158032, 816792]]	2.30562e-52	****	85550	786958
Bin2_50-99	14137	129986	97489	974824	14.5011	13.3343	1.09	83352	844838	[[14137, 83352], [129986, 844838]]	6.36341e-24	****	11939	187866
Bin3_100-149	11328	104706	97489	974824	11.6198	10.741	1.08	86161	870118	[[11328, 86161], [104706, 870118]]	7.21303e-17	****
Bin4_150-199	9099	85208	97489	974824	9.33336	8.74086	1.07	88390	889616	[[9099, 88390], [85208, 889616]]	6.41975e-10	****
Bin5_200-249	7521	69172	97489	974824	7.71472	7.09584	1.09	89968	905652	[[7521, 89968], [69172, 905652]]	1.52075e-12	****
Bin6_250-299	6130	56731	97489	974824	6.28789	5.81961	1.08	91359	918093	[[6130, 91359], [56731, 918093]]	4.16308e-09	****
Bin7_300-349	5001	46080	97489	974824	5.12981	4.72701	1.09	92488	928744	[[5001, 92488], [46080, 928744]]	2.46805e-08	****
Bin8_350-399	4122	37466	97489	974824	4.22817	3.84336	1.1	93367	937358	[[4122, 93367], [37466, 937358]]	4.52252e-09	****
Bin9_400-449	3260	30278	97489	974824	3.34397	3.106	1.08	94229	944546	[[3260, 94229], [30278, 944546]]	5.49121e-05	****
Bin10_450-499	2649	24941	97489	974824	2.71723	2.55851	1.06	94840	949883	[[2649, 94840], [24941, 949883]]	0.00307756	**
Mirror_repeats_Bin0	2142	24840	97489	974824	2.19717	2.54815	0.86	95347	949984	[[2142, 95347], [24840, 949984]]	1.11815e-11	****	42.6581	36.5706	1.16646
Bin1_1-49	4870	40712	97489	974824	4.99544	4.17634	1.2	92619	934112	[[4870, 92619], [40712, 934112]]	3.71956e-32	****	41587	356499
Bin2_50-99	4590	39136	97489	974824	4.70822	4.01467	1.17	92899	935688	[[4590, 92899], [39136, 935688]]	1.59328e-24	****	55902	618325
Bin3_100-149	4138	37577	97489	974824	4.24458	3.85475	1.1	93351	937247	[[4138, 93351], [37577, 937247]]	3.12404e-09	****
Bin4_150-199	3966	35384	97489	974824	4.06815	3.62978	1.12	93523	939440	[[3966, 93523], [35384, 939440]]	8.17392e-12	****
Bin5_200-249	3937	33695	97489	974824	4.0384	3.45652	1.17	93552	941129	[[3937, 93552], [33695, 941129]]	2.90047e-20	****
Bin6_250-299	3823	31966	97489	974824	3.92147	3.27916	1.2	93666	942858	[[3823, 93666], [31966, 942858]]	2.60844e-25	****
Bin7_300-349	3908	30645	97489	974824	4.00866	3.14364	1.28	93581	944179	[[3908, 93581], [30645, 944179]]	2.82988e-45	****
Bin8_350-399	3637	28867	97489	974824	3.73068	2.96125	1.26	93852	945957	[[3637, 93852], [28867, 945957]]	2.21244e-38	****
Bin9_400-449	3470	27625	97489	974824	3.55938	2.83384	1.26	94019	947199	[[3470, 94019], [27625, 947199]]	9.11462e-36	****
Bin10_450-499	3106	26052	97489	974824	3.186	2.67248	1.19	94383	948772	[[3106, 94383], [26052, 948772]]	4.09348e-20	****
Short_Tandem_repeats_Bin0	1055	15240	97489	974824	1.08217	1.56336	0.69	96434	959584	[[1055, 96434], [15240, 959584]]	1.33669e-34	****	65.7633	53.7704	1.22304
Bin1_1-49	9636	75407	97489	974824	9.88419	7.73545	1.28	87853	899417	[[9636, 87853], [75407, 899417]]	1.38771e-116	****	64112	524167
Bin2_50-99	8535	68799	97489	974824	8.75483	7.05758	1.24	88954	906025	[[8535, 88954], [68799, 906025]]	1.60804e-80	****	33377	450657
Bin3_100-149	7289	62723	97489	974824	7.47674	6.43429	1.16	90200	912101	[[7289, 90200], [62723, 912101]]	6.66067e-35	****
Bin4_150-199	6838	56155	97489	974824	7.01412	5.76053	1.22	90651	918669	[[6838, 90651], [56155, 918669]]	5.08065e-54	****
Bin5_200-249	6446	51135	97489	974824	6.61203	5.24556	1.26	91043	923689	[[6446, 91043], [51135, 923689]]	1.13748e-68	****
Bin6_250-299	5723	46136	97489	974824	5.87041	4.73275	1.24	91766	928688	[[5723, 91766], [46136, 928688]]	3.48917e-53	****
Bin7_300-349	5470	42019	97489	974824	5.61089	4.31042	1.3	92019	932805	[[5470, 92019], [42019, 932805]]	8.29044e-74	****
Bin8_350-399	5004	38680	97489	974824	5.13289	3.9679	1.29	92485	936144	[[5004, 92485], [38680, 936144]]	1.74885e-64	****
Bin9_400-449	4370	35594	97489	974824	4.48256	3.65133	1.23	93119	939230	[[4370, 93119], [35594, 939230]]	4.79637e-37	****
Bin10_450-499	3746	32279	97489	974824	3.84248	3.31126	1.16	93743	942545	[[3746, 93743], [32279, 942545]]	7.4983e-18	****
Slipped_motifs_Bin0	252	3367	97489	974824	0.258491	0.345396	0.75	97237	971457	[[252, 97237], [3367, 971457]]	4.61489e-06	****	9.51595	8.61479	1.10461
Bin1_1-49	862	8952	97489	974824	0.884202	0.91832	0.96	96627	965872	[[862, 96627], [8952, 965872]]	0.298031		9277	83979
Bin2_50-99	859	8525	97489	974824	0.881125	0.874517	1.01	96630	966299	[[859, 96630], [8525, 966299]]	0.828676		88212	890845
Bin3_100-149	846	8504	97489	974824	0.86779	0.872363	0.99	96643	966320	[[846, 96643], [8504, 966320]]	0.899372
Bin4_150-199	879	8080	97489	974824	0.90164	0.828868	1.09	96610	966744	[[879, 96610], [8080, 966744]]	0.018172	*
Bin5_200-249	937	7916	97489	974824	0.961134	0.812044	1.18	96552	966908	[[937, 96552], [7916, 966908]]	1.65502e-06	****
Bin6_250-299	901	7907	97489	974824	0.924207	0.811121	1.14	96588	966917	[[901, 96588], [7907, 966917]]	0.000245348	***
Bin7_300-349	940	7746	97489	974824	0.964211	0.794605	1.21	96549	967078	[[940, 96549], [7746, 967078]]	3.93532e-08	****
Bin8_350-399	927	7765	97489	974824	0.950877	0.796554	1.19	96562	967059	[[927, 96562], [7765, 967059]]	5.60951e-07	****
Bin9_400-449	963	7586	97489	974824	0.987804	0.778192	1.27	96526	967238	[[963, 96526], [7586, 967238]]	1.13984e-11	****
Bin10_450-499	911	7631	97489	974824	0.934464	0.782808	1.19	96578	967193	[[911, 96578], [7631, 967193]]	7.3008e-07	****
Triplex_motifs_Bin0	74	1139	97489	974824	0.075906	0.116842	0.65	97415	973685	[[74, 97415], [1139, 973685]]	0.000171883	***	2.14999	2.53041	0.849661
Bin1_1-49	183	2571	97489	974824	0.187713	0.26374	0.71	97306	972253	[[183, 97306], [2571, 972253]]	3.82876e-06	****	2096	24667
Bin2_50-99	198	2436	97489	974824	0.2031	0.249891	0.81	97291	972388	[[198, 97291], [2436, 972388]]	0.00434847	**	95393	950157
Bin3_100-149	175	2344	97489	974824	0.179507	0.240454	0.75	97314	972480	[[175, 97314], [2344, 972480]]	0.000115699	***
Bin4_150-199	193	2345	97489	974824	0.197971	0.240556	0.82	97296	972479	[[193, 97296], [2345, 972479]]	0.00857556	**
Bin5_200-249	193	2360	97489	974824	0.197971	0.242095	0.82	97296	972464	[[193, 97296], [2360, 972464]]	0.00644698	**
Bin6_250-299	183	2316	97489	974824	0.187713	0.237581	0.79	97306	972508	[[183, 97306], [2316, 972508]]	0.00170715	**
Bin7_300-349	242	2316	97489	974824	0.248233	0.237581	1.04	97247	972508	[[242, 97247], [2316, 972508]]	0.512954
Bin8_350-399	241	2279	97489	974824	0.247207	0.233786	1.06	97248	972545	[[241, 97248], [2279, 972545]]	0.405101
Bin9_400-449	208	2340	97489	974824	0.213357	0.240043	0.89	97281	972484	[[208, 97281], [2340, 972484]]	0.104934
Bin10_450-499	206	2221	97489	974824	0.211306	0.227836	0.93	97283	972603	[[206, 97283], [2221, 972603]]	0.322226
Z-DNA_motifs_Bin0	151	2233	97489	974824	0.154889	0.229067	0.68	97338	972591	[[151, 97338], [2233, 972591]]	9.86533e-07	****	9.77546	9.92671	0.984763
Bin1_1-49	1014	10487	97489	974824	1.04012	1.07578	0.97	96475	964337	[[1014, 96475], [10487, 964337]]	0.312029		9530	96768
Bin2_50-99	993	9949	97489	974824	1.01858	1.02059	1	96496	964875	[[993, 96496], [9949, 964875]]	0.973335		87959	878056
Bin3_100-149	1006	9746	97489	974824	1.03191	0.99977	1.03	96483	965078	[[1006, 96483], [9746, 965078]]	0.336594
Bin4_150-199	979	9472	97489	974824	1.00422	0.971663	1.03	96510	965352	[[979, 96510], [9472, 965352]]	0.321409
Bin5_200-249	953	9409	97489	974824	0.977546	0.9652	1.01	96536	965415	[[953, 96536], [9409, 965415]]	0.705634
Bin6_250-299	931	9180	97489	974824	0.95498	0.941708	1.01	96558	965644	[[931, 96558], [9180, 965644]]	0.676624
Bin7_300-349	890	9237	97489	974824	0.912924	0.947556	0.96	96599	965587	[[890, 96599], [9237, 965587]]	0.297426
Bin8_350-399	878	9198	97489	974824	0.900614	0.943555	0.95	96611	965626	[[878, 96611], [9198, 965626]]	0.191644
Bin9_400-449	848	8914	97489	974824	0.869842	0.914421	0.95	96641	965910	[[848, 96641], [8914, 965910]]	0.167763
Bin10_450-499	887	8943	97489	974824	0.909846	0.917396	0.99	96602	965881	[[887, 96602], [8943, 965881]]	0.832513

## Sheet: HTLV_nb2_stats
Features	Test	Random	Testtotal	Randomtotal	x%	r%	fold	x_diff	r_diff	Table1	fisher	sig_rank	x% sum	r% sum	fold change in %
A_Phased_motifs_Bin0	4	24	624	6174	0.641026	0.388727	1.65	620	6150	[[4, 620], [24, 6150]]	0.3196		13.9423	14.3019	0.974856
Bin1_1-49	18	95	624	6174	2.88462	1.53871	1.87	606	6079	[[18, 606], [95, 6079]]	0.0197988	*	87	883
Bin2_50-99	13	98	624	6174	2.08333	1.5873	1.31	611	6076	[[13, 611], [98, 6076]]	0.321536		537	5291
Bin3_100-149	4	93	624	6174	0.641026	1.50632	0.43	620	6081	[[4, 620], [93, 6081]]	0.10752
Bin4_150-199	12	100	624	6174	1.92308	1.6197	1.19	612	6074	[[12, 612], [100, 6074]]	0.511343
Bin5_200-249	5	82	624	6174	0.801282	1.32815	0.6	619	6092	[[5, 619], [82, 6092]]	0.349233
Bin6_250-299	8	83	624	6174	1.28205	1.34435	0.95	616	6091	[[8, 616], [83, 6091]]	1
Bin7_300-349	7	86	624	6174	1.12179	1.39294	0.81	617	6088	[[7, 617], [86, 6088]]	0.718137
Bin8_350-399	4	80	624	6174	0.641026	1.29576	0.49	620	6094	[[4, 620], [80, 6094]]	0.185213
Bin9_400-449	7	65	624	6174	1.12179	1.0528	1.07	617	6109	[[7, 617], [65, 6109]]	0.83676
Bin10_450-499	5	77	624	6174	0.801282	1.24717	0.64	619	6097	[[5, 619], [77, 6097]]	0.440872
Cruciform_motifs_Bin0	2	7	624	6174	0.320513	0.113379	2.83	622	6167	[[2, 622], [7, 6167]]	0.197117		4.32692	4.03304	1.07287
Bin1_1-49	4	21	624	6174	0.641026	0.340136	1.88	620	6153	[[4, 620], [21, 6153]]	0.281724		27	249
Bin2_50-99	2	23	624	6174	0.320513	0.37253	0.86	622	6151	[[2, 622], [23, 6151]]	1		597	5925
Bin3_100-149	2	37	624	6174	0.320513	0.599287	0.53	622	6137	[[2, 622], [37, 6137]]	0.577283
Bin4_150-199	6	21	624	6174	0.961538	0.340136	2.83	618	6153	[[6, 618], [21, 6153]]	0.0325185	*
Bin5_200-249	0	26	624	6174	0	0.421121	0	624	6148	[[0, 624], [26, 6148]]	0.165388
Bin6_250-299	3	22	624	6174	0.480769	0.356333	1.35	621	6152	[[3, 621], [22, 6152]]	0.496037
Bin7_300-349	0	15	624	6174	0	0.242954	0	624	6159	[[0, 624], [15, 6159]]	0.388713
Bin8_350-399	4	26	624	6174	0.641026	0.421121	1.52	620	6148	[[4, 620], [26, 6148]]	0.350041
Bin9_400-449	4	30	624	6174	0.641026	0.485909	1.32	620	6144	[[4, 620], [30, 6144]]	0.548322
Bin10_450-499	0	21	624	6174	0	0.340136	0	624	6153	[[0, 624], [21, 6153]]	0.252437
Direct_repeats_Bin0	8	77	624	6174	1.28205	1.24717	1.03	616	6097	[[8, 616], [77, 6097]]	0.850831		27.7244	30.3369	0.913883
Bin1_1-49	24	205	624	6174	3.84615	3.32038	1.16	600	5969	[[24, 600], [205, 5969]]	0.48421		173	1873
Bin2_50-99	18	213	624	6174	2.88462	3.44995	0.84	606	5961	[[18, 606], [213, 5961]]	0.561408		451	4301
Bin3_100-149	21	212	624	6174	3.36538	3.43375	0.98	603	5962	[[21, 603], [212, 5962]]	1
Bin4_150-199	14	200	624	6174	2.24359	3.23939	0.69	610	5974	[[14, 610], [200, 5974]]	0.227329
Bin5_200-249	17	173	624	6174	2.72436	2.80207	0.97	607	6001	[[17, 607], [173, 6001]]	1
Bin6_250-299	14	173	624	6174	2.24359	2.80207	0.8	610	6001	[[14, 610], [173, 6001]]	0.519903
Bin7_300-349	10	145	624	6174	1.60256	2.34856	0.68	614	6029	[[10, 614], [145, 6029]]	0.322413
Bin8_350-399	15	154	624	6174	2.40385	2.49433	0.96	609	6020	[[15, 609], [154, 6020]]	1
Bin9_400-449	20	168	624	6174	3.20513	2.72109	1.18	604	6006	[[20, 604], [168, 6006]]	0.443628
Bin10_450-499	12	153	624	6174	1.92308	2.47813	0.78	612	6021	[[12, 612], [153, 6021]]	0.493937
G-quadruplex-forming_repeats_Bin0	1	15	624	6174	0.160256	0.242954	0.66	623	6159	[[1, 623], [15, 6159]]	1		7.53205	8.5196	0.884085
Bin1_1-49	9	56	624	6174	1.44231	0.907029	1.59	615	6118	[[9, 615], [56, 6118]]	0.192449		47	526
Bin2_50-99	3	52	624	6174	0.480769	0.842242	0.57	621	6122	[[3, 621], [52, 6122]]	0.480897		577	5648
Bin3_100-149	3	44	624	6174	0.480769	0.712666	0.67	621	6130	[[3, 621], [44, 6130]]	0.79776
Bin4_150-199	5	60	624	6174	0.801282	0.971817	0.82	619	6114	[[5, 619], [60, 6114]]	0.830631
Bin5_200-249	6	45	624	6174	0.961538	0.728863	1.32	618	6129	[[6, 618], [45, 6129]]	0.465528
Bin6_250-299	3	54	624	6174	0.480769	0.874636	0.55	621	6120	[[3, 621], [54, 6120]]	0.485179
Bin7_300-349	5	61	624	6174	0.801282	0.988014	0.81	619	6113	[[5, 619], [61, 6113]]	0.830795
Bin8_350-399	2	36	624	6174	0.320513	0.58309	0.55	622	6138	[[2, 622], [36, 6138]]	0.576049
Bin9_400-449	4	58	624	6174	0.641026	0.939423	0.68	620	6116	[[4, 620], [58, 6116]]	0.656708
Bin10_450-499	6	45	624	6174	0.961538	0.728863	1.32	618	6129	[[6, 618], [45, 6129]]	0.465528
Inverted_repeats_Bin0	46	288	624	6174	7.37179	4.66472	1.58	578	5886	[[46, 578], [288, 5886]]	0.00462744	**	89.1026	88.16	1.01069
Bin1_1-49	116	1122	624	6174	18.5897	18.173	1.02	508	5052	[[116, 508], [1122, 5052]]	0.785695		556	5443
Bin2_50-99	98	889	624	6174	15.7051	14.3991	1.09	526	5285	[[98, 526], [889, 5285]]	0.371478		68	731
Bin3_100-149	70	691	624	6174	11.2179	11.1921	1	554	5483	[[70, 554], [691, 5483]]	1
Bin4_150-199	47	613	624	6174	7.53205	9.92873	0.76	577	5561	[[47, 577], [613, 5561]]	0.0553222
Bin5_200-249	35	484	624	6174	5.60897	7.83933	0.72	589	5690	[[35, 589], [484, 5690]]	0.047661	*
Bin6_250-299	40	405	624	6174	6.41026	6.55977	0.98	584	5769	[[40, 584], [405, 5769]]	1
Bin7_300-349	30	319	624	6174	4.80769	5.16683	0.93	594	5855	[[30, 594], [319, 5855]]	0.775367
Bin8_350-399	27	260	624	6174	4.32692	4.21121	1.03	597	5914	[[27, 597], [260, 5914]]	0.835053
Bin9_400-449	30	204	624	6174	4.80769	3.30418	1.46	594	5970	[[30, 594], [204, 5970]]	0.0639115
Bin10_450-499	17	168	624	6174	2.72436	2.72109	1	607	6006	[[17, 607], [168, 6006]]	1
Mirror_repeats_Bin0	16	165	624	6174	2.5641	2.6725	0.96	608	6009	[[16, 608], [165, 6009]]	1		35.8974	39.0994	0.918106
Bin1_1-49	31	246	624	6174	4.96795	3.98445	1.25	593	5928	[[31, 593], [246, 5928]]	0.241792		224	2414
Bin2_50-99	18	293	624	6174	2.88462	4.74571	0.61	606	5881	[[18, 606], [293, 5881]]	0.0342289	*	400	3760
Bin3_100-149	21	254	624	6174	3.36538	4.11403	0.82	603	5920	[[21, 603], [254, 5920]]	0.454594
Bin4_150-199	27	235	624	6174	4.32692	3.80628	1.14	597	5939	[[27, 597], [235, 5939]]	0.512273
Bin5_200-249	24	234	624	6174	3.84615	3.79009	1.01	600	5940	[[24, 600], [234, 5940]]	0.912504
Bin6_250-299	13	226	624	6174	2.08333	3.66051	0.57	611	5948	[[13, 611], [226, 5948]]	0.0398276	*
Bin7_300-349	18	218	624	6174	2.88462	3.53094	0.82	606	5956	[[18, 606], [218, 5956]]	0.490403
Bin8_350-399	13	189	624	6174	2.08333	3.06122	0.68	611	5985	[[13, 611], [189, 5985]]	0.214547
Bin9_400-449	22	194	624	6174	3.52564	3.14221	1.12	602	5980	[[22, 602], [194, 5980]]	0.551024
Bin10_450-499	21	160	624	6174	3.36538	2.59151	1.3	603	6014	[[21, 603], [160, 6014]]	0.240866
Short_Tandem_repeats_Bin0	8	91	624	6174	1.28205	1.47392	0.87	616	6083	[[8, 616], [91, 6083]]	0.860883		56.0897	57.8393	0.969751
Bin1_1-49	52	498	624	6174	8.33333	8.06608	1.03	572	5676	[[52, 572], [498, 5676]]	0.817182		350	3571
Bin2_50-99	43	463	624	6174	6.89103	7.49919	0.92	581	5711	[[43, 581], [463, 5711]]	0.631457		274	2603
Bin3_100-149	39	395	624	6174	6.25	6.3978	0.98	585	5779	[[39, 585], [395, 5779]]	1
Bin4_150-199	32	403	624	6174	5.12821	6.52737	0.79	592	5771	[[32, 592], [403, 5771]]	0.197547
Bin5_200-249	37	357	624	6174	5.92949	5.78231	1.03	587	5817	[[37, 587], [357, 5817]]	0.857388
Bin6_250-299	28	353	624	6174	4.48718	5.71753	0.78	596	5821	[[28, 596], [353, 5821]]	0.234672
Bin7_300-349	30	294	624	6174	4.80769	4.7619	1.01	594	5880	[[30, 594], [294, 5880]]	0.921565
Bin8_350-399	32	236	624	6174	5.12821	3.82248	1.34	592	5938	[[32, 592], [236, 5938]]	0.129409
Bin9_400-449	24	263	624	6174	3.84615	4.2598	0.9	600	5911	[[24, 600], [263, 5911]]	0.753609
Bin10_450-499	25	218	624	6174	4.00641	3.53094	1.13	599	5956	[[25, 599], [218, 5956]]	0.498809
Slipped_motifs_Bin0	3	16	624	6174	0.480769	0.259151	1.86	621	6158	[[3, 621], [16, 6158]]	0.410827		8.8141	8.60058	1.02483
Bin1_1-49	8	51	624	6174	1.28205	0.826045	1.55	616	6123	[[8, 616], [51, 6123]]	0.252351		55	531
Bin2_50-99	6	55	624	6174	0.961538	0.890833	1.08	618	6119	[[6, 618], [55, 6119]]	0.822791		569	5643
Bin3_100-149	6	59	624	6174	0.961538	0.95562	1.01	618	6115	[[6, 618], [59, 6115]]	1
Bin4_150-199	7	59	624	6174	1.12179	0.95562	1.17	617	6115	[[7, 617], [59, 6115]]	0.666407
Bin5_200-249	8	45	624	6174	1.28205	0.728863	1.76	616	6129	[[8, 616], [45, 6129]]	0.146641
Bin6_250-299	1	54	624	6174	0.160256	0.874636	0.18	623	6120	[[1, 623], [54, 6120]]	0.0586134
Bin7_300-349	2	45	624	6174	0.320513	0.728863	0.44	622	6129	[[2, 622], [45, 6129]]	0.316146
Bin8_350-399	4	50	624	6174	0.641026	0.809848	0.79	620	6124	[[4, 620], [50, 6124]]	0.815124
Bin9_400-449	8	48	624	6174	1.28205	0.777454	1.65	616	6126	[[8, 616], [48, 6126]]	0.167332
Bin10_450-499	2	49	624	6174	0.320513	0.793651	0.4	622	6125	[[2, 622], [49, 6125]]	0.323607
Triplex_motifs_Bin0	0	5	624	6174	0	0.0809848	0	624	6169	[[0, 624], [5, 6169]]	1		2.40385	2.36476	1.01653
Bin1_1-49	3	15	624	6174	0.480769	0.242954	1.98	621	6159	[[3, 621], [15, 6159]]	0.225339		15	146
Bin2_50-99	0	15	624	6174	0	0.242954	0	624	6159	[[0, 624], [15, 6159]]	0.388713		609	6028
Bin3_100-149	1	15	624	6174	0.160256	0.242954	0.66	623	6159	[[1, 623], [15, 6159]]	1
Bin4_150-199	1	10	624	6174	0.160256	0.16197	0.99	623	6164	[[1, 623], [10, 6164]]	1
Bin5_200-249	2	17	624	6174	0.320513	0.275348	1.16	622	6157	[[2, 622], [17, 6157]]	0.691641
Bin6_250-299	2	15	624	6174	0.320513	0.242954	1.32	622	6159	[[2, 622], [15, 6159]]	0.665445
Bin7_300-349	0	12	624	6174	0	0.194363	0	624	6162	[[0, 624], [12, 6162]]	0.617728
Bin8_350-399	1	12	624	6174	0.160256	0.194363	0.82	623	6162	[[1, 623], [12, 6162]]	1
Bin9_400-449	4	15	624	6174	0.641026	0.242954	2.64	620	6159	[[4, 620], [15, 6159]]	0.089987
Bin10_450-499	1	15	624	6174	0.160256	0.242954	0.66	623	6159	[[1, 623], [15, 6159]]	1
Z-DNA_motifs_Bin0	0	13	624	6174	0	0.21056	0	624	6161	[[0, 624], [13, 6161]]	0.623892		12.0192	10.447	1.15049
Bin1_1-49	5	67	624	6174	0.801282	1.0852	0.74	619	6107	[[5, 619], [67, 6107]]	0.68106		75	645
Bin2_50-99	12	72	624	6174	1.92308	1.16618	1.65	612	6102	[[12, 612], [72, 6102]]	0.12388		549	5529
Bin3_100-149	8	60	624	6174	1.28205	0.971817	1.32	616	6114	[[8, 616], [60, 6114]]	0.401488
Bin4_150-199	11	67	624	6174	1.76282	1.0852	1.62	613	6107	[[11, 613], [67, 6107]]	0.162174
Bin5_200-249	11	76	624	6174	1.76282	1.23097	1.43	613	6098	[[11, 613], [76, 6098]]	0.259854
Bin6_250-299	8	66	624	6174	1.28205	1.069	1.2	616	6108	[[8, 616], [66, 6108]]	0.546564
Bin7_300-349	4	69	624	6174	0.641026	1.11759	0.57	620	6105	[[4, 620], [69, 6105]]	0.411132
Bin8_350-399	3	51	624	6174	0.480769	0.826045	0.58	621	6123	[[3, 621], [51, 6123]]	0.479924
Bin9_400-449	8	59	624	6174	1.28205	0.95562	1.34	616	6115	[[8, 616], [59, 6115]]	0.395021
Bin10_450-499	5	45	624	6174	0.801282	0.728863	1.1	619	6129	[[5, 619], [45, 6129]]	0.804421

## Sheet: MLV_nb2_stats
Features	Test	Random	Testtotal	Randomtotal	x%	r%	fold	x_diff	r_diff	Table1	fisher	sig_rank	x% sum	r% sum	fold change in %
A_Phased_motifs_Bin0	3	65	1484	14665	0.202156	0.443232	0.46	1481	14600	[[3, 1481], [65, 14600]]	0.209161		11.3208	14.4835	0.781633
Bin1_1-49	26	207	1484	14665	1.75202	1.41152	1.24	1458	14458	[[26, 1458], [207, 14458]]	0.302685		168	2124
Bin2_50-99	10	208	1484	14665	0.673854	1.41834	0.48	1474	14457	[[10, 1474], [208, 14457]]	0.0173915	*	1316	12541
Bin3_100-149	26	216	1484	14665	1.75202	1.47289	1.19	1458	14449	[[26, 1458], [216, 14449]]	0.370815
Bin4_150-199	18	208	1484	14665	1.21294	1.41834	0.86	1466	14457	[[18, 1466], [208, 14457]]	0.642026
Bin5_200-249	13	212	1484	14665	0.876011	1.44562	0.61	1471	14453	[[13, 1471], [212, 14453]]	0.0805943
Bin6_250-299	10	192	1484	14665	0.673854	1.30924	0.51	1474	14473	[[10, 1474], [192, 14473]]	0.0362386	*
Bin7_300-349	15	202	1484	14665	1.01078	1.37743	0.73	1469	14463	[[15, 1469], [202, 14463]]	0.2866
Bin8_350-399	14	188	1484	14665	0.943396	1.28196	0.74	1470	14477	[[14, 1470], [188, 14477]]	0.325753
Bin9_400-449	12	214	1484	14665	0.808625	1.45926	0.55	1472	14451	[[12, 1472], [214, 14451]]	0.0474479	*
Bin10_450-499	21	212	1484	14665	1.41509	1.44562	0.98	1463	14453	[[21, 1463], [212, 14453]]	1
Cruciform_motifs_Bin0	2	17	1484	14665	0.134771	0.115922	1.16	1482	14648	[[2, 1482], [17, 14648]]	0.69199		2.96496	3.82543	0.775065
Bin1_1-49	3	65	1484	14665	0.202156	0.443232	0.46	1481	14600	[[3, 1481], [65, 14600]]	0.209161		44	561
Bin2_50-99	7	60	1484	14665	0.471698	0.409137	1.15	1477	14605	[[7, 1477], [60, 14605]]	0.670909		1440	14104
Bin3_100-149	4	48	1484	14665	0.269542	0.32731	0.82	1480	14617	[[4, 1480], [48, 14617]]	1
Bin4_150-199	5	62	1484	14665	0.336927	0.422775	0.8	1479	14603	[[5, 1479], [62, 14603]]	0.831716
Bin5_200-249	2	60	1484	14665	0.134771	0.409137	0.33	1482	14605	[[2, 1482], [60, 14605]]	0.122356
Bin6_250-299	5	65	1484	14665	0.336927	0.443232	0.76	1479	14600	[[5, 1479], [65, 14600]]	0.681213
Bin7_300-349	5	46	1484	14665	0.336927	0.313672	1.07	1479	14619	[[5, 1479], [46, 14619]]	0.807756
Bin8_350-399	6	42	1484	14665	0.404313	0.286396	1.41	1478	14623	[[6, 1478], [42, 14623]]	0.446617
Bin9_400-449	1	48	1484	14665	0.0673854	0.32731	0.21	1483	14617	[[1, 1483], [48, 14617]]	0.0852701
Bin10_450-499	4	48	1484	14665	0.269542	0.32731	0.82	1480	14617	[[4, 1480], [48, 14617]]	1
Direct_repeats_Bin0	11	186	1484	14665	0.74124	1.26833	0.58	1473	14479	[[11, 1473], [186, 14479]]	0.0820484		30.1213	29.9216	1.00667
Bin1_1-49	41	485	1484	14665	2.7628	3.30719	0.84	1443	14180	[[41, 1443], [485, 14180]]	0.28297		447	4388
Bin2_50-99	49	438	1484	14665	3.30189	2.9867	1.11	1435	14227	[[49, 1435], [438, 14227]]	0.474013		1037	10277
Bin3_100-149	44	422	1484	14665	2.96496	2.8776	1.03	1440	14243	[[44, 1440], [422, 14243]]	0.807447
Bin4_150-199	48	451	1484	14665	3.2345	3.07535	1.05	1436	14214	[[48, 1436], [451, 14214]]	0.694475
Bin5_200-249	35	416	1484	14665	2.35849	2.83669	0.83	1449	14249	[[35, 1449], [416, 14249]]	0.321108
Bin6_250-299	51	422	1484	14665	3.43666	2.8776	1.19	1433	14243	[[51, 1433], [422, 14243]]	0.225299
Bin7_300-349	36	407	1484	14665	2.42588	2.77532	0.87	1448	14258	[[36, 1448], [407, 14258]]	0.50422
Bin8_350-399	47	395	1484	14665	3.16712	2.69349	1.18	1437	14270	[[47, 1437], [395, 14270]]	0.277989
Bin9_400-449	42	399	1484	14665	2.83019	2.72076	1.04	1442	14266	[[42, 1442], [399, 14266]]	0.801865
Bin10_450-499	43	367	1484	14665	2.89757	2.50256	1.16	1441	14298	[[43, 1441], [367, 14298]]	0.341235
G-quadruplex-forming_repeats_Bin0	2	51	1484	14665	0.134771	0.347767	0.39	1482	14614	[[2, 1482], [51, 14614]]	0.232836		16.1051	9.09649	1.77048
Bin1_1-49	19	178	1484	14665	1.28032	1.21377	1.05	1465	14487	[[19, 1465], [178, 14487]]	0.803728		239	1334
Bin2_50-99	18	132	1484	14665	1.21294	0.900102	1.35	1466	14533	[[18, 1466], [132, 14533]]	0.253455		1245	13331
Bin3_100-149	19	137	1484	14665	1.28032	0.934197	1.37	1465	14528	[[19, 1465], [137, 14528]]	0.207897
Bin4_150-199	20	121	1484	14665	1.34771	0.825094	1.63	1464	14544	[[20, 1464], [121, 14544]]	0.054715
Bin5_200-249	19	132	1484	14665	1.28032	0.900102	1.42	1465	14533	[[19, 1465], [132, 14533]]	0.155336
Bin6_250-299	20	119	1484	14665	1.34771	0.811456	1.66	1464	14546	[[20, 1464], [119, 14546]]	0.0387166	*
Bin7_300-349	30	120	1484	14665	2.02156	0.818275	2.47	1454	14545	[[30, 1454], [120, 14545]]	4.35145e-05	****
Bin8_350-399	30	115	1484	14665	2.02156	0.78418	2.58	1454	14550	[[30, 1454], [115, 14550]]	1.8772e-05	****
Bin9_400-449	35	118	1484	14665	2.35849	0.804637	2.93	1449	14547	[[35, 1449], [118, 14547]]	3.12002e-07	****
Bin10_450-499	27	111	1484	14665	1.81941	0.756904	2.4	1457	14554	[[27, 1457], [111, 14554]]	0.000150032	***
Inverted_repeats_Bin0	79	731	1484	14665	5.32345	4.98466	1.07	1405	13934	[[79, 1405], [731, 13934]]	0.57417		86.3881	87.8213	0.98368
Bin1_1-49	229	2638	1484	14665	15.4313	17.9884	0.86	1255	12027	[[229, 1255], [2638, 12027]]	0.0138818	*	1282	12879
Bin2_50-99	223	2083	1484	14665	15.027	14.2039	1.06	1261	12582	[[223, 1261], [2083, 12582]]	0.39171		202	1786
Bin3_100-149	181	1693	1484	14665	12.1968	11.5445	1.06	1303	12972	[[181, 1303], [1693, 12972]]	0.44423
Bin4_150-199	150	1391	1484	14665	10.1078	9.48517	1.07	1334	13274	[[150, 1334], [1391, 13274]]	0.430731
Bin5_200-249	109	1165	1484	14665	7.34501	7.94408	0.92	1375	13500	[[109, 1375], [1165, 13500]]	0.448431
Bin6_250-299	101	898	1484	14665	6.80593	6.12342	1.11	1383	13767	[[101, 1383], [898, 13767]]	0.30853
Bin7_300-349	62	786	1484	14665	4.1779	5.3597	0.78	1422	13879	[[62, 1422], [786, 13879]]	0.0507539
Bin8_350-399	58	587	1484	14665	3.90836	4.00273	0.98	1426	14078	[[58, 1426], [587, 14078]]	0.944512
Bin9_400-449	44	514	1484	14665	2.96496	3.50494	0.85	1440	14151	[[44, 1440], [514, 14151]]	0.297029
Bin10_450-499	46	393	1484	14665	3.09973	2.67985	1.16	1438	14272	[[46, 1438], [393, 14272]]	0.356169
Mirror_repeats_Bin0	30	402	1484	14665	2.02156	2.74122	0.74	1454	14263	[[30, 1454], [402, 14263]]	0.108551		38.2075	39.5022	0.967225
Bin1_1-49	50	634	1484	14665	3.36927	4.32322	0.78	1434	14031	[[50, 1434], [634, 14031]]	0.0904704		567	5793
Bin2_50-99	69	641	1484	14665	4.6496	4.37095	1.06	1415	14024	[[69, 1415], [641, 14024]]	0.595354		917	8872
Bin3_100-149	58	563	1484	14665	3.90836	3.83907	1.02	1426	14102	[[58, 1426], [563, 14102]]	0.887299
Bin4_150-199	65	590	1484	14665	4.38005	4.02318	1.09	1419	14075	[[65, 1419], [590, 14075]]	0.490113
Bin5_200-249	52	554	1484	14665	3.50404	3.7777	0.93	1432	14111	[[52, 1432], [554, 14111]]	0.667008
Bin6_250-299	45	520	1484	14665	3.03235	3.54586	0.86	1439	14145	[[45, 1439], [520, 14145]]	0.335273
Bin7_300-349	45	509	1484	14665	3.03235	3.47085	0.87	1439	14156	[[45, 1439], [509, 14156]]	0.410673
Bin8_350-399	54	447	1484	14665	3.63881	3.04807	1.19	1430	14218	[[54, 1430], [447, 14218]]	0.208758
Bin9_400-449	52	489	1484	14665	3.50404	3.33447	1.05	1432	14176	[[52, 1432], [489, 14176]]	0.705207
Bin10_450-499	47	444	1484	14665	3.16712	3.02762	1.05	1437	14221	[[47, 1437], [444, 14221]]	0.750939
Short_Tandem_repeats_Bin0	28	239	1484	14665	1.88679	1.62973	1.16	1456	14426	[[28, 1456], [239, 14426]]	0.454012		61.3208	57.1429	1.07311
Bin1_1-49	95	1221	1484	14665	6.40162	8.32595	0.77	1389	13444	[[95, 1389], [1221, 13444]]	0.00954105	**	910	8380
Bin2_50-99	108	1117	1484	14665	7.27763	7.61677	0.96	1376	13548	[[108, 1376], [1117, 13548]]	0.680677		574	6285
Bin3_100-149	116	938	1484	14665	7.81671	6.39618	1.22	1368	13727	[[116, 1368], [938, 13727]]	0.0410722	*
Bin4_150-199	105	919	1484	14665	7.07547	6.26662	1.13	1379	13746	[[105, 1379], [919, 13746]]	0.219038
Bin5_200-249	96	808	1484	14665	6.469	5.50972	1.17	1388	13857	[[96, 1388], [808, 13857]]	0.123708
Bin6_250-299	87	773	1484	14665	5.86253	5.27105	1.11	1397	13892	[[87, 1397], [773, 13892]]	0.331693
Bin7_300-349	81	669	1484	14665	5.45822	4.56188	1.2	1403	13996	[[81, 1403], [669, 13996]]	0.120246
Bin8_350-399	75	597	1484	14665	5.05391	4.07092	1.24	1409	14068	[[75, 1409], [597, 14068]]	0.075896
Bin9_400-449	68	562	1484	14665	4.58221	3.83225	1.2	1416	14103	[[68, 1416], [562, 14103]]	0.159165
Bin10_450-499	51	537	1484	14665	3.43666	3.66178	0.94	1433	14128	[[51, 1433], [537, 14128]]	0.716248
Slipped_motifs_Bin0	3	45	1484	14665	0.202156	0.306853	0.66	1481	14620	[[3, 1481], [45, 14620]]	0.622041		8.49057	8.83055	0.961499
Bin1_1-49	9	128	1484	14665	0.606469	0.872826	0.69	1475	14537	[[9, 1475], [128, 14537]]	0.371326		126	1295
Bin2_50-99	14	114	1484	14665	0.943396	0.777361	1.21	1470	14551	[[14, 1470], [114, 14551]]	0.444185		1358	13370
Bin3_100-149	11	118	1484	14665	0.74124	0.804637	0.92	1473	14547	[[11, 1473], [118, 14547]]	1
Bin4_150-199	18	129	1484	14665	1.21294	0.879645	1.38	1466	14536	[[18, 1466], [129, 14536]]	0.19607
Bin5_200-249	14	127	1484	14665	0.943396	0.866008	1.09	1470	14538	[[14, 1470], [127, 14538]]	0.768793
Bin6_250-299	5	133	1484	14665	0.336927	0.906921	0.37	1479	14532	[[5, 1479], [133, 14532]]	0.0175503	*
Bin7_300-349	9	133	1484	14665	0.606469	0.906921	0.67	1475	14532	[[9, 1475], [133, 14532]]	0.305484
Bin8_350-399	13	121	1484	14665	0.876011	0.825094	1.06	1471	14544	[[13, 1471], [121, 14544]]	0.764796
Bin9_400-449	11	129	1484	14665	0.74124	0.879645	0.84	1473	14536	[[11, 1473], [129, 14536]]	0.767964
Bin10_450-499	19	118	1484	14665	1.28032	0.804637	1.59	1465	14547	[[19, 1465], [118, 14547]]	0.0723195
Triplex_motifs_Bin0	2	9	1484	14665	0.134771	0.0613706	2.2	1482	14656	[[2, 1482], [9, 14656]]	0.268132		3.36927	2.45482	1.37251
Bin1_1-49	1	44	1484	14665	0.0673854	0.300034	0.22	1483	14621	[[1, 1483], [44, 14621]]	0.122677		50	360
Bin2_50-99	5	34	1484	14665	0.336927	0.231845	1.45	1479	14631	[[5, 1479], [34, 14631]]	0.40122		1434	14305
Bin3_100-149	7	31	1484	14665	0.471698	0.211388	2.23	1477	14634	[[7, 1477], [31, 14634]]	0.0807745
Bin4_150-199	6	32	1484	14665	0.404313	0.218207	1.85	1478	14633	[[6, 1478], [32, 14633]]	0.156796
Bin5_200-249	5	44	1484	14665	0.336927	0.300034	1.12	1479	14621	[[5, 1479], [44, 14621]]	0.802336
Bin6_250-299	4	31	1484	14665	0.269542	0.211388	1.28	1480	14634	[[4, 1480], [31, 14634]]	0.558649
Bin7_300-349	3	34	1484	14665	0.202156	0.231845	0.87	1481	14631	[[3, 1481], [34, 14631]]	1
Bin8_350-399	7	32	1484	14665	0.471698	0.218207	2.16	1477	14633	[[7, 1477], [32, 14633]]	0.0853959
Bin9_400-449	4	29	1484	14665	0.269542	0.19775	1.36	1480	14636	[[4, 1480], [29, 14636]]	0.540204
Bin10_450-499	6	40	1484	14665	0.404313	0.272758	1.48	1478	14625	[[6, 1478], [40, 14625]]	0.311519
Z-DNA_motifs_Bin0	2	46	1484	14665	0.134771	0.313672	0.43	1482	14619	[[2, 1482], [46, 14619]]	0.317553		13.5445	10.5421	1.2848
Bin1_1-49	22	166	1484	14665	1.48248	1.13195	1.31	1462	14499	[[22, 1462], [166, 14499]]	0.251098		201	1546
Bin2_50-99	22	162	1484	14665	1.48248	1.10467	1.34	1462	14503	[[22, 1462], [162, 14503]]	0.197976		1283	13119
Bin3_100-149	19	145	1484	14665	1.28032	0.988749	1.29	1465	14520	[[19, 1465], [145, 14520]]	0.276695
Bin4_150-199	35	147	1484	14665	2.35849	1.00239	2.35	1449	14518	[[35, 1449], [147, 14518]]	2.41911e-05	****
Bin5_200-249	18	167	1484	14665	1.21294	1.13877	1.07	1466	14498	[[18, 1466], [167, 14498]]	0.797437
Bin6_250-299	21	160	1484	14665	1.41509	1.09103	1.3	1463	14505	[[21, 1463], [160, 14505]]	0.244799
Bin7_300-349	12	163	1484	14665	0.808625	1.11149	0.73	1472	14502	[[12, 1472], [163, 14502]]	0.355847
Bin8_350-399	17	133	1484	14665	1.14555	0.906921	1.26	1467	14532	[[17, 1467], [133, 14532]]	0.392054
Bin9_400-449	22	132	1484	14665	1.48248	0.900102	1.65	1462	14533	[[22, 1462], [132, 14533]]	0.0346778	*
Bin10_450-499	11	125	1484	14665	0.74124	0.85237	0.87	1473	14540	[[11, 1473], [125, 14540]]	0.766251

## Sheet: MMTV_nb2_stats
Features	Test	Random	Testtotal	Randomtotal	x%	r%	fold	x_diff	r_diff	Table1	fisher	sig_rank	x% sum	r% sum	fold change in %
A_Phased_motifs_Bin0	1	13	268	2654	0.373134	0.489827	0.76	267	2641	[[1, 267], [13, 2641]]	1		15.2985	13.6775	1.11852
Bin1_1-49	8	46	268	2654	2.98507	1.73323	1.72	260	2608	[[8, 260], [46, 2608]]	0.150828		41	363
Bin2_50-99	3	36	268	2654	1.1194	1.35644	0.83	265	2618	[[3, 265], [36, 2618]]	1		227	2291
Bin3_100-149	4	42	268	2654	1.49254	1.58252	0.94	264	2612	[[4, 264], [42, 2612]]	1
Bin4_150-199	3	42	268	2654	1.1194	1.58252	0.71	265	2612	[[3, 265], [42, 2612]]	0.79427
Bin5_200-249	4	39	268	2654	1.49254	1.46948	1.02	264	2615	[[4, 264], [39, 2615]]	1
Bin6_250-299	6	34	268	2654	2.23881	1.28109	1.75	262	2620	[[6, 262], [34, 2620]]	0.260549
Bin7_300-349	2	25	268	2654	0.746269	0.941974	0.79	266	2629	[[2, 266], [25, 2629]]	1
Bin8_350-399	3	32	268	2654	1.1194	1.20573	0.93	265	2622	[[3, 265], [32, 2622]]	1
Bin9_400-449	5	26	268	2654	1.86567	0.979653	1.9	263	2628	[[5, 263], [26, 2628]]	0.198792
Bin10_450-499	2	28	268	2654	0.746269	1.05501	0.71	266	2626	[[2, 266], [28, 2626]]	1
Cruciform_motifs_Bin0	0	7	268	2654	0	0.263753	0	268	2647	[[0, 268], [7, 2647]]	1		4.10448	3.99397	1.02767
Bin1_1-49	2	11	268	2654	0.746269	0.414469	1.8	266	2643	[[2, 266], [11, 2643]]	0.337876		11	106
Bin2_50-99	0	8	268	2654	0	0.301432	0	268	2646	[[0, 268], [8, 2646]]	1		257	2548
Bin3_100-149	1	7	268	2654	0.373134	0.263753	1.41	267	2647	[[1, 267], [7, 2647]]	0.537252
Bin4_150-199	0	9	268	2654	0	0.339111	0	268	2645	[[0, 268], [9, 2645]]	1
Bin5_200-249	1	10	268	2654	0.373134	0.37679	0.99	267	2644	[[1, 267], [10, 2644]]	1
Bin6_250-299	2	15	268	2654	0.746269	0.565185	1.32	266	2639	[[2, 266], [15, 2639]]	0.665026
Bin7_300-349	1	11	268	2654	0.373134	0.414469	0.9	267	2643	[[1, 267], [11, 2643]]	1
Bin8_350-399	2	14	268	2654	0.746269	0.527506	1.41	266	2640	[[2, 266], [14, 2640]]	0.652833
Bin9_400-449	1	6	268	2654	0.373134	0.226074	1.65	267	2648	[[1, 267], [6, 2648]]	0.4904
Bin10_450-499	1	8	268	2654	0.373134	0.301432	1.24	267	2646	[[1, 267], [8, 2646]]	0.579811
Direct_repeats_Bin0	0	34	268	2654	0	1.28109	0	268	2620	[[0, 268], [34, 2620]]	0.068589		29.8507	29.8041	1.00157
Bin1_1-49	8	92	268	2654	2.98507	3.46647	0.86	260	2562	[[8, 260], [92, 2562]]	0.859771		80	791
Bin2_50-99	11	72	268	2654	4.10448	2.71289	1.51	257	2582	[[11, 257], [72, 2582]]	0.179096		188	1863
Bin3_100-149	6	64	268	2654	2.23881	2.41145	0.93	262	2590	[[6, 262], [64, 2590]]	1
Bin4_150-199	5	80	268	2654	1.86567	3.01432	0.62	263	2574	[[5, 263], [80, 2574]]	0.344488
Bin5_200-249	7	84	268	2654	2.61194	3.16503	0.83	261	2570	[[7, 261], [84, 2570]]	0.852836
Bin6_250-299	9	86	268	2654	3.35821	3.24039	1.04	259	2568	[[9, 259], [86, 2568]]	0.856859
Bin7_300-349	11	65	268	2654	4.10448	2.44913	1.68	257	2589	[[11, 257], [65, 2589]]	0.107346
Bin8_350-399	9	67	268	2654	3.35821	2.52449	1.33	259	2587	[[9, 259], [67, 2587]]	0.417555
Bin9_400-449	6	82	268	2654	2.23881	3.08968	0.72	262	2572	[[6, 262], [82, 2572]]	0.573379
Bin10_450-499	8	65	268	2654	2.98507	2.44913	1.22	260	2589	[[8, 260], [65, 2589]]	0.53876
G-quadruplex-forming_repeats_Bin0	0	7	268	2654	0	0.263753	0	268	2647	[[0, 268], [7, 2647]]	1		7.46269	9.38206	0.79542
Bin1_1-49	5	24	268	2654	1.86567	0.904295	2.06	263	2630	[[5, 263], [24, 2630]]	0.18103		20	249
Bin2_50-99	3	24	268	2654	1.1194	0.904295	1.24	265	2630	[[3, 265], [24, 2630]]	0.73258		248	2405
Bin3_100-149	0	35	268	2654	0	1.31876	0	268	2619	[[0, 268], [35, 2619]]	0.0700136
Bin4_150-199	2	20	268	2654	0.746269	0.75358	0.99	266	2634	[[2, 266], [20, 2634]]	1
Bin5_200-249	3	33	268	2654	1.1194	1.24341	0.9	265	2621	[[3, 265], [33, 2621]]	1
Bin6_250-299	0	25	268	2654	0	0.941974	0	268	2629	[[0, 268], [25, 2629]]	0.161721
Bin7_300-349	1	19	268	2654	0.373134	0.715901	0.52	267	2635	[[1, 267], [19, 2635]]	1
Bin8_350-399	1	21	268	2654	0.373134	0.791258	0.47	267	2633	[[1, 267], [21, 2633]]	0.715186
Bin9_400-449	4	25	268	2654	1.49254	0.941974	1.58	264	2629	[[4, 264], [25, 2629]]	0.333278
Bin10_450-499	1	16	268	2654	0.373134	0.602864	0.62	267	2638	[[1, 267], [16, 2638]]	1
Inverted_repeats_Bin0	13	136	268	2654	4.85075	5.12434	0.95	255	2518	[[13, 255], [136, 2518]]	1		85.4478	87.0384	0.981724
Bin1_1-49	38	463	268	2654	14.1791	17.4454	0.81	230	2191	[[38, 230], [463, 2191]]	0.201866		229	2310
Bin2_50-99	48	383	268	2654	17.9104	14.431	1.24	220	2271	[[48, 220], [383, 2271]]	0.125136		39	344
Bin3_100-149	28	323	268	2654	10.4478	12.1703	0.86	240	2331	[[28, 240], [323, 2331]]	0.48973
Bin4_150-199	25	233	268	2654	9.32836	8.7792	1.06	243	2421	[[25, 243], [233, 2421]]	0.735075
Bin5_200-249	22	211	268	2654	8.20896	7.95026	1.03	246	2443	[[22, 246], [211, 2443]]	0.905673
Bin6_250-299	15	153	268	2654	5.59701	5.76488	0.97	253	2501	[[15, 253], [153, 2501]]	1
Bin7_300-349	19	118	268	2654	7.08955	4.44612	1.59	249	2536	[[19, 249], [118, 2536]]	0.066642
Bin8_350-399	5	123	268	2654	1.86567	4.63451	0.4	263	2531	[[5, 263], [123, 2531]]	0.0397222	*
Bin9_400-449	12	90	268	2654	4.47761	3.39111	1.32	256	2564	[[12, 256], [90, 2564]]	0.379727
Bin10_450-499	4	77	268	2654	1.49254	2.90128	0.51	264	2577	[[4, 264], [77, 2577]]	0.239821
Mirror_repeats_Bin0	3	77	268	2654	1.1194	2.90128	0.39	265	2577	[[3, 265], [77, 2577]]	0.112921		38.4328	38.8093	0.990299
Bin1_1-49	9	105	268	2654	3.35821	3.95629	0.85	259	2549	[[9, 259], [105, 2549]]	0.741837		103	1030
Bin2_50-99	13	110	268	2654	4.85075	4.14469	1.17	255	2544	[[13, 255], [110, 2544]]	0.52571		165	1624
Bin3_100-149	11	83	268	2654	4.10448	3.12735	1.31	257	2571	[[11, 257], [83, 2571]]	0.364044
Bin4_150-199	12	96	268	2654	4.47761	3.61718	1.24	256	2558	[[12, 256], [96, 2558]]	0.494676
Bin5_200-249	5	119	268	2654	1.86567	4.4838	0.42	263	2535	[[5, 263], [119, 2535]]	0.0387575	*
Bin6_250-299	10	100	268	2654	3.73134	3.7679	0.99	258	2554	[[10, 258], [100, 2554]]	1
Bin7_300-349	14	89	268	2654	5.22388	3.35343	1.56	254	2565	[[14, 254], [89, 2565]]	0.117377
Bin8_350-399	14	87	268	2654	5.22388	3.27807	1.59	254	2567	[[14, 254], [87, 2567]]	0.111551
Bin9_400-449	6	80	268	2654	2.23881	3.01432	0.74	262	2574	[[6, 262], [80, 2574]]	0.572787
Bin10_450-499	6	84	268	2654	2.23881	3.16503	0.71	262	2570	[[6, 262], [84, 2570]]	0.575753
Short_Tandem_repeats_Bin0	4	51	268	2654	1.49254	1.92163	0.78	264	2603	[[4, 264], [51, 2603]]	0.814296		60.8209	59.0053	1.03077
Bin1_1-49	22	210	268	2654	8.20896	7.91258	1.04	246	2444	[[22, 246], [210, 2444]]	0.813282		163	1566
Bin2_50-99	16	207	268	2654	5.97015	7.79955	0.77	252	2447	[[16, 252], [207, 2447]]	0.334119		105	1088
Bin3_100-149	19	154	268	2654	7.08955	5.80256	1.22	249	2500	[[19, 249], [154, 2500]]	0.413796
Bin4_150-199	13	186	268	2654	4.85075	7.00829	0.69	255	2468	[[13, 255], [186, 2468]]	0.204129
Bin5_200-249	12	160	268	2654	4.47761	6.02864	0.74	256	2494	[[12, 256], [160, 2494]]	0.342894
Bin6_250-299	20	133	268	2654	7.46269	5.0113	1.49	248	2521	[[20, 248], [133, 2521]]	0.111202
Bin7_300-349	24	127	268	2654	8.95522	4.78523	1.87	244	2527	[[24, 244], [127, 2527]]	0.00566066	**
Bin8_350-399	16	103	268	2654	5.97015	3.88093	1.54	252	2551	[[16, 252], [103, 2551]]	0.104408
Bin9_400-449	8	108	268	2654	2.98507	4.06933	0.73	260	2546	[[8, 260], [108, 2546]]	0.510208
Bin10_450-499	9	127	268	2654	3.35821	4.78523	0.7	259	2527	[[9, 259], [127, 2527]]	0.361087
Slipped_motifs_Bin0	0	10	268	2654	0	0.37679	0	268	2644	[[0, 268], [10, 2644]]	0.61342		8.95522	7.98794	1.12109
Bin1_1-49	4	24	268	2654	1.49254	0.904295	1.65	264	2630	[[4, 264], [24, 2630]]	0.31846		24	212
Bin2_50-99	4	23	268	2654	1.49254	0.866616	1.72	264	2631	[[4, 264], [23, 2631]]	0.304638		244	2442
Bin3_100-149	2	19	268	2654	0.746269	0.715901	1.04	266	2635	[[2, 266], [19, 2635]]	1
Bin4_150-199	0	18	268	2654	0	0.678222	0	268	2636	[[0, 268], [18, 2636]]	0.400831
Bin5_200-249	1	24	268	2654	0.373134	0.904295	0.41	267	2630	[[1, 267], [24, 2630]]	0.722873
Bin6_250-299	1	22	268	2654	0.373134	0.828937	0.45	267	2632	[[1, 267], [22, 2632]]	0.716673
Bin7_300-349	5	16	268	2654	1.86567	0.602864	3.09	263	2638	[[5, 263], [16, 2638]]	0.0373846	*
Bin8_350-399	1	18	268	2654	0.373134	0.678222	0.55	267	2636	[[1, 267], [18, 2636]]	1
Bin9_400-449	4	22	268	2654	1.49254	0.828937	1.8	264	2632	[[4, 264], [22, 2632]]	0.29196
Bin10_450-499	2	16	268	2654	0.746269	0.602864	1.24	266	2638	[[2, 266], [16, 2638]]	0.67792
Triplex_motifs_Bin0	0	3	268	2654	0	0.113037	0	268	2651	[[0, 268], [3, 2651]]	1		1.49254	2.75057	0.542629
Bin1_1-49	1	4	268	2654	0.373134	0.150716	2.48	267	2650	[[1, 267], [4, 2650]]	0.38205		4	73
Bin2_50-99	0	9	268	2654	0	0.339111	0	268	2645	[[0, 268], [9, 2645]]	1		264	2581
Bin3_100-149	0	2	268	2654	0	0.075358	0	268	2652	[[0, 268], [2, 2652]]	1
Bin4_150-199	0	2	268	2654	0	0.075358	0	268	2652	[[0, 268], [2, 2652]]	1
Bin5_200-249	0	8	268	2654	0	0.301432	0	268	2646	[[0, 268], [8, 2646]]	1
Bin6_250-299	1	12	268	2654	0.373134	0.452148	0.83	267	2642	[[1, 267], [12, 2642]]	1
Bin7_300-349	1	5	268	2654	0.373134	0.188395	1.98	267	2649	[[1, 267], [5, 2649]]	0.438824
Bin8_350-399	1	8	268	2654	0.373134	0.301432	1.24	267	2646	[[1, 267], [8, 2646]]	0.579811
Bin9_400-449	0	4	268	2654	0	0.150716	0	268	2650	[[0, 268], [4, 2650]]	1
Bin10_450-499	0	16	268	2654	0	0.602864	0	268	2638	[[0, 268], [16, 2638]]	0.389498
Z-DNA_motifs_Bin0	1	7	268	2654	0.373134	0.263753	1.41	267	2647	[[1, 267], [7, 2647]]	0.537252		10.4478	10.098	1.03464
Bin1_1-49	2	30	268	2654	0.746269	1.13037	0.66	266	2624	[[2, 266], [30, 2624]]	0.763582		28	268
Bin2_50-99	3	14	268	2654	1.1194	0.527506	2.12	265	2640	[[3, 265], [14, 2640]]	0.199942		240	2386
Bin3_100-149	4	17	268	2654	1.49254	0.640543	2.33	264	2637	[[4, 264], [17, 2637]]	0.119771
Bin4_150-199	1	30	268	2654	0.373134	1.13037	0.33	267	2624	[[1, 267], [30, 2624]]	0.356678
Bin5_200-249	3	35	268	2654	1.1194	1.31876	0.85	265	2619	[[3, 265], [35, 2619]]	1
Bin6_250-299	1	31	268	2654	0.373134	1.16805	0.32	267	2623	[[1, 267], [31, 2623]]	0.357307
Bin7_300-349	4	23	268	2654	1.49254	0.866616	1.72	264	2631	[[4, 264], [23, 2631]]	0.304638
Bin8_350-399	3	25	268	2654	1.1194	0.941974	1.19	265	2629	[[3, 265], [25, 2629]]	0.73847
Bin9_400-449	4	25	268	2654	1.49254	0.941974	1.58	264	2629	[[4, 264], [25, 2629]]	0.333278
Bin10_450-499	2	31	268	2654	0.746269	1.16805	0.64	266	2623	[[2, 266], [31, 2623]]	0.763787

## Sheet: SIV_nb2_stats
Features	Test	Random	Testtotal	Randomtotal	x%	r%	fold	x_diff	r_diff	Table1	fisher	sig_rank	x% sum	r% sum	fold change in %
A_Phased_motifs_Bin0	1	19	160	1579	0.625	1.20329	0.52	159	1560	[[1, 159], [19, 1560]]	1		12.5	14.3129	0.873341
Bin1_1-49	1	17	160	1579	0.625	1.07663	0.58	159	1562	[[1, 159], [17, 1562]]	1		20	226
Bin2_50-99	0	22	160	1579	0	1.39329	0	160	1557	[[0, 160], [22, 1557]]	0.255074		140	1353
Bin3_100-149	2	14	160	1579	1.25	0.886637	1.41	158	1565	[[2, 158], [14, 1565]]	0.653049
Bin4_150-199	0	24	160	1579	0	1.51995	0	160	1555	[[0, 160], [24, 1555]]	0.15958
Bin5_200-249	2	21	160	1579	1.25	1.32996	0.94	158	1558	[[2, 158], [21, 1558]]	1
Bin6_250-299	6	19	160	1579	3.75	1.20329	3.12	154	1560	[[6, 154], [19, 1560]]	0.022312	*
Bin7_300-349	0	22	160	1579	0	1.39329	0	160	1557	[[0, 160], [22, 1557]]	0.255074
Bin8_350-399	4	25	160	1579	2.5	1.58328	1.58	156	1554	[[4, 156], [25, 1554]]	0.333721
Bin9_400-449	2	19	160	1579	1.25	1.20329	1.04	158	1560	[[2, 158], [19, 1560]]	1
Bin10_450-499	2	24	160	1579	1.25	1.51995	0.82	158	1555	[[2, 158], [24, 1555]]	1
Cruciform_motifs_Bin0	1	2	160	1579	0.625	0.126662	4.93	159	1577	[[1, 159], [2, 1577]]	0.251535		5.625	4.24319	1.32565
Bin1_1-49	0	7	160	1579	0	0.443319	0	160	1572	[[0, 160], [7, 1572]]	1		9	67
Bin2_50-99	0	4	160	1579	0	0.253325	0	160	1575	[[0, 160], [4, 1575]]	1		151	1512
Bin3_100-149	0	10	160	1579	0	0.633312	0	160	1569	[[0, 160], [10, 1569]]	0.612829
Bin4_150-199	1	6	160	1579	0.625	0.379987	1.64	159	1573	[[1, 159], [6, 1573]]	0.491788
Bin5_200-249	1	6	160	1579	0.625	0.379987	1.64	159	1573	[[1, 159], [6, 1573]]	0.491788
Bin6_250-299	1	6	160	1579	0.625	0.379987	1.64	159	1573	[[1, 159], [6, 1573]]	0.491788
Bin7_300-349	0	8	160	1579	0	0.50665	0	160	1571	[[0, 160], [8, 1571]]	1
Bin8_350-399	1	7	160	1579	0.625	0.443319	1.41	159	1572	[[1, 159], [7, 1572]]	0.538736
Bin9_400-449	2	5	160	1579	1.25	0.316656	3.95	158	1574	[[2, 158], [5, 1574]]	0.129933
Bin10_450-499	2	6	160	1579	1.25	0.379987	3.29	158	1573	[[2, 158], [6, 1573]]	0.163152
Direct_repeats_Bin0	1	17	160	1579	0.625	1.07663	0.58	159	1562	[[1, 159], [17, 1562]]	1		33.125	29.7023	1.11523
Bin1_1-49	7	49	160	1579	4.375	3.10323	1.41	153	1530	[[7, 153], [49, 1530]]	0.348893		53	469
Bin2_50-99	5	46	160	1579	3.125	2.91324	1.07	155	1533	[[5, 155], [46, 1533]]	0.80601		107	1110
Bin3_100-149	8	49	160	1579	5	3.10323	1.61	152	1530	[[8, 152], [49, 1530]]	0.23748
Bin4_150-199	6	47	160	1579	3.75	2.97657	1.26	154	1532	[[6, 154], [47, 1532]]	0.625815
Bin5_200-249	5	52	160	1579	3.125	3.29322	0.95	155	1527	[[5, 155], [52, 1527]]	1
Bin6_250-299	2	45	160	1579	1.25	2.84991	0.44	158	1534	[[2, 158], [45, 1534]]	0.311058
Bin7_300-349	4	43	160	1579	2.5	2.72324	0.92	156	1536	[[4, 156], [43, 1536]]	1
Bin8_350-399	7	30	160	1579	4.375	1.89994	2.3	153	1549	[[7, 153], [30, 1549]]	0.0743957
Bin9_400-449	2	50	160	1579	1.25	3.16656	0.39	158	1529	[[2, 158], [50, 1529]]	0.225885
Bin10_450-499	6	41	160	1579	3.75	2.59658	1.44	154	1538	[[6, 154], [41, 1538]]	0.436643
G-quadruplex-forming_repeats_Bin0	0	2	160	1579	0	0.126662	0	160	1577	[[0, 160], [2, 1577]]	1		1.875	8.42305	0.222603
Bin1_1-49	1	17	160	1579	0.625	1.07663	0.58	159	1562	[[1, 159], [17, 1562]]	1		3	133
Bin2_50-99	1	15	160	1579	0.625	0.949968	0.66	159	1564	[[1, 159], [15, 1564]]	1		157	1446
Bin3_100-149	0	8	160	1579	0	0.50665	0	160	1571	[[0, 160], [8, 1571]]	1
Bin4_150-199	0	13	160	1579	0	0.823306	0	160	1566	[[0, 160], [13, 1566]]	0.623224
Bin5_200-249	0	12	160	1579	0	0.759975	0	160	1567	[[0, 160], [12, 1567]]	0.616939
Bin6_250-299	0	15	160	1579	0	0.949968	0	160	1564	[[0, 160], [15, 1564]]	0.387024
Bin7_300-349	0	16	160	1579	0	1.0133	0	160	1563	[[0, 160], [16, 1563]]	0.388679
Bin8_350-399	0	13	160	1579	0	0.823306	0	160	1566	[[0, 160], [13, 1566]]	0.623224
Bin9_400-449	0	10	160	1579	0	0.633312	0	160	1569	[[0, 160], [10, 1569]]	0.612829
Bin10_450-499	1	12	160	1579	0.625	0.759975	0.82	159	1567	[[1, 159], [12, 1567]]	1
Inverted_repeats_Bin0	9	77	160	1579	5.625	4.8765	1.15	151	1502	[[9, 151], [77, 1502]]	0.700441		87.5	86.2571	1.01441
Bin1_1-49	27	319	160	1579	16.875	20.2027	0.84	133	1260	[[27, 133], [319, 1260]]	0.350459		140	1362
Bin2_50-99	37	228	160	1579	23.125	14.4395	1.6	123	1351	[[37, 123], [228, 1351]]	0.00539051	**	20	217
Bin3_100-149	17	167	160	1579	10.625	10.5763	1	143	1412	[[17, 143], [167, 1412]]	1
Bin4_150-199	17	151	160	1579	10.625	9.56301	1.11	143	1428	[[17, 143], [151, 1428]]	0.673124
Bin5_200-249	7	104	160	1579	4.375	6.58645	0.66	153	1475	[[7, 153], [104, 1475]]	0.393828
Bin6_250-299	14	98	160	1579	8.75	6.20646	1.41	146	1481	[[14, 146], [98, 1481]]	0.234138
Bin7_300-349	3	70	160	1579	1.875	4.43319	0.42	157	1509	[[3, 157], [70, 1509]]	0.148196
Bin8_350-399	5	57	160	1579	3.125	3.60988	0.87	155	1522	[[5, 155], [57, 1522]]	1
Bin9_400-449	4	56	160	1579	2.5	3.54655	0.7	156	1523	[[4, 156], [56, 1523]]	0.650509
Bin10_450-499	0	35	160	1579	0	2.21659	0	160	1544	[[0, 160], [35, 1544]]	0.0690614
Mirror_repeats_Bin0	6	41	160	1579	3.75	2.59658	1.44	154	1538	[[6, 154], [41, 1538]]	0.436643		50.625	38.8854	1.3019
Bin1_1-49	14	73	160	1579	8.75	4.62318	1.89	146	1506	[[14, 146], [73, 1506]]	0.0337445	*	81	614
Bin2_50-99	8	76	160	1579	5	4.81317	1.04	152	1503	[[8, 152], [76, 1503]]	0.847204		79	965
Bin3_100-149	5	69	160	1579	3.125	4.36985	0.72	155	1510	[[5, 155], [69, 1510]]	0.67907
Bin4_150-199	10	57	160	1579	6.25	3.60988	1.73	150	1522	[[10, 150], [57, 1522]]	0.125828
Bin5_200-249	6	62	160	1579	3.75	3.92654	0.96	154	1517	[[6, 154], [62, 1517]]	1
Bin6_250-299	5	49	160	1579	3.125	3.10323	1.01	155	1530	[[5, 155], [49, 1530]]	1
Bin7_300-349	8	44	160	1579	5	2.78657	1.79	152	1535	[[8, 152], [44, 1535]]	0.137668
Bin8_350-399	6	52	160	1579	3.75	3.29322	1.14	154	1527	[[6, 154], [52, 1527]]	0.648951
Bin9_400-449	9	50	160	1579	5.625	3.16656	1.78	151	1529	[[9, 151], [50, 1529]]	0.107674
Bin10_450-499	4	41	160	1579	2.5	2.59658	0.96	156	1538	[[4, 156], [41, 1538]]	1
Short_Tandem_repeats_Bin0	4	19	160	1579	2.5	1.20329	2.08	156	1560	[[4, 156], [19, 1560]]	0.154692		65.625	57.1881	1.14753
Bin1_1-49	20	120	160	1579	12.5	7.59975	1.64	140	1459	[[20, 140], [120, 1459]]	0.045489	*	105	903
Bin2_50-99	8	119	160	1579	5	7.53642	0.66	152	1460	[[8, 152], [119, 1460]]	0.336593		55	676
Bin3_100-149	12	108	160	1579	7.5	6.83977	1.1	148	1471	[[12, 148], [108, 1471]]	0.743047
Bin4_150-199	9	106	160	1579	5.625	6.71311	0.84	151	1473	[[9, 151], [106, 1473]]	0.738522
Bin5_200-249	15	96	160	1579	9.375	6.0798	1.54	145	1483	[[15, 145], [96, 1483]]	0.123889
Bin6_250-299	3	64	160	1579	1.875	4.0532	0.46	157	1515	[[3, 157], [64, 1515]]	0.276151
Bin7_300-349	10	82	160	1579	6.25	5.19316	1.2	150	1497	[[10, 150], [82, 1497]]	0.576569
Bin8_350-399	8	65	160	1579	5	4.11653	1.21	152	1514	[[8, 152], [65, 1514]]	0.536949
Bin9_400-449	8	59	160	1579	5	3.73654	1.34	152	1520	[[8, 152], [59, 1520]]	0.390293
Bin10_450-499	8	65	160	1579	5	4.11653	1.21	152	1514	[[8, 152], [65, 1514]]	0.536949
Slipped_motifs_Bin0	0	5	160	1579	0	0.316656	0	160	1574	[[0, 160], [5, 1574]]	1		8.125	15.8961	0.51113
Bin1_1-49	2	16	160	1579	1.25	1.0133	1.23	158	1563	[[2, 158], [16, 1563]]	0.678413		13	251
Bin2_50-99	0	129	160	1579	0	8.16973	0	160	1450	[[0, 160], [129, 1450]]	4.08293e-06	****	147	1328
Bin3_100-149	1	16	160	1579	0.625	1.0133	0.62	159	1563	[[1, 159], [16, 1563]]	1
Bin4_150-199	2	7	160	1579	1.25	0.443319	2.82	158	1572	[[2, 158], [7, 1572]]	0.197651
Bin5_200-249	3	19	160	1579	1.875	1.20329	1.56	157	1560	[[3, 157], [19, 1560]]	0.44786
Bin6_250-299	2	9	160	1579	1.25	0.569981	2.19	158	1570	[[2, 158], [9, 1570]]	0.268522
Bin7_300-349	1	12	160	1579	0.625	0.759975	0.82	159	1567	[[1, 159], [12, 1567]]	1
Bin8_350-399	1	11	160	1579	0.625	0.696643	0.9	159	1568	[[1, 159], [11, 1568]]	1
Bin9_400-449	0	15	160	1579	0	0.949968	0	160	1564	[[0, 160], [15, 1564]]	0.387024
Bin10_450-499	1	12	160	1579	0.625	0.759975	0.82	159	1567	[[1, 159], [12, 1567]]	1
Triplex_motifs_Bin0	0	1	160	1579	0	0.0633312	0	160	1578	[[0, 160], [1, 1578]]	1		2.5	10.0063	0.249842
Bin1_1-49	1	3	160	1579	0.625	0.189994	3.29	159	1576	[[1, 159], [3, 1576]]	0.320518		4	158
Bin2_50-99	0	3	160	1579	0	0.189994	0	160	1576	[[0, 160], [3, 1576]]	1		156	1421
Bin3_100-149	0	3	160	1579	0	0.189994	0	160	1576	[[0, 160], [3, 1576]]	1
Bin4_150-199	1	1	160	1579	0.625	0.0633312	9.87	159	1578	[[1, 159], [1, 1578]]	0.175597
Bin5_200-249	0	123	160	1579	0	7.78974	0	160	1456	[[0, 160], [123, 1456]]	6.46341e-06	****
Bin6_250-299	0	7	160	1579	0	0.443319	0	160	1572	[[0, 160], [7, 1572]]	1
Bin7_300-349	1	4	160	1579	0.625	0.253325	2.47	159	1575	[[1, 159], [4, 1575]]	0.383179
Bin8_350-399	0	8	160	1579	0	0.50665	0	160	1571	[[0, 160], [8, 1571]]	1
Bin9_400-449	1	3	160	1579	0.625	0.189994	3.29	159	1576	[[1, 159], [3, 1576]]	0.320518
Bin10_450-499	0	2	160	1579	0	0.126662	0	160	1577	[[0, 160], [2, 1577]]	1
Z-DNA_motifs_Bin0	0	7	160	1579	0	0.443319	0	160	1572	[[0, 160], [7, 1572]]	1		8.75	10.133	0.863516
Bin1_1-49	3	15	160	1579	1.875	0.949968	1.97	157	1564	[[3, 157], [15, 1564]]	0.225927		14	160
Bin2_50-99	1	16	160	1579	0.625	1.0133	0.62	159	1563	[[1, 159], [16, 1563]]	1		146	1419
Bin3_100-149	4	16	160	1579	2.5	1.0133	2.47	156	1563	[[4, 156], [16, 1563]]	0.104531
Bin4_150-199	2	13	160	1579	1.25	0.823306	1.52	158	1566	[[2, 158], [13, 1566]]	0.641687
Bin5_200-249	0	10	160	1579	0	0.633312	0	160	1569	[[0, 160], [10, 1569]]	0.612829
Bin6_250-299	1	16	160	1579	0.625	1.0133	0.62	159	1563	[[1, 159], [16, 1563]]	1
Bin7_300-349	0	19	160	1579	0	1.20329	0	160	1560	[[0, 160], [19, 1560]]	0.247974
Bin8_350-399	1	18	160	1579	0.625	1.13996	0.55	159	1561	[[1, 159], [18, 1561]]	1
Bin9_400-449	0	16	160	1579	0	1.0133	0	160	1563	[[0, 160], [16, 1563]]	0.388679
Bin10_450-499	2	14	160	1579	1.25	0.886637	1.41	158	1565	[[2, 158], [14, 1565]]	0.653049
