# Supplementary material for: Specialized DNA Structures Act as Genomic Beacons for Integration by Evolutionarily Diverse Retroviruses
Source: Viruses. 2023 Feb 7;15(2):465. doi: 10.3390/v15020465 (PMC9962126; doi:10.3390/v15020465)
Supplement: Supplementary file 1 [file viruses-15-00465-s001.zip › Table S2.xlsx]

## Sheet: ASLV_Geno_stats
Table S2: Integration site profile of evolutionarily diverse retroviruses in common genomic features.
Features	Test	Random	Testtotal	Randomtotal	x%	r%	fold	x_diff	r_diff	Table1	fisher	sig_rank
CpG_Islands_Bin0	0	53	680	6724	0	0.788221	0	680	6671	[[0, 680], [53, 6671]]	0.0136254	*
Bin1_1-499	11	69	680	6724	1.61765	1.02617	1.58	669	6655	[[11, 669], [69, 6655]]	0.169193
Bin2_500-4999	89	453	680	6724	13.0882	6.73706	1.94	591	6271	[[89, 591], [453, 6271]]	2.73483e-08	****
Bin3_5000-49999	270	2209	680	6724	39.7059	32.8525	1.21	410	4515	[[270, 410], [2209, 4515]]	0.000395045	***
Bin4_50000-499999	265	3135	680	6724	38.9706	46.624	0.84	415	3589	[[265, 415], [3135, 3589]]	0.000144491	***
DHS_Bin0	130	1033	680	6724	19.1176	15.3629	1.24	550	5691	[[130, 550], [1033, 5691]]	0.012719	*
Bin1_1-499	329	2855	680	6724	48.3824	42.4598	1.14	351	3869	[[329, 351], [2855, 3869]]	0.00340687	**
Bin2_500-4999	206	2536	680	6724	30.2941	37.7156	0.8	474	4188	[[206, 474], [2536, 4188]]	0.0001239	***
Bin3_5000-49999	12	215	680	6724	1.76471	3.1975	0.55	668	6509	[[12, 668], [215, 6509]]	0.0356251	*
Bin4_50000-499999	3	83	680	6724	0.441176	1.23438	0.36	677	6641	[[3, 677], [83, 6641]]	0.0869436
Endogenous_retroviruses_Bin0	64	583	680	6724	9.41176	8.67043	1.09	616	6141	[[64, 616], [583, 6141]]	0.521151
Bin1_1-499	91	977	680	6724	13.3824	14.53	0.92	589	5747	[[91, 589], [977, 5747]]	0.456502
Bin2_500-4999	317	3376	680	6724	46.6176	50.2082	0.93	363	3348	[[317, 363], [3376, 3348]]	0.0766665
Bin3_5000-49999	206	1768	680	6724	30.2941	26.2939	1.15	474	4956	[[206, 474], [1768, 4956]]	0.0257902	*
Bin4_50000-499999	2	20	680	6724	0.294118	0.297442	0.99	678	6704	[[2, 678], [20, 6704]]	1
LADs_Bin0	189	2656	680	6724	27.7941	39.5003	0.7	491	4068	[[189, 491], [2656, 4068]]	1.34158e-09	****
Bin1_1-499	0	5	680	6724	0	0.0743605	0	680	6719	[[0, 680], [5, 6719]]	1
Bin2_500-4999	0	24	680	6724	0	0.35693	0	680	6700	[[0, 680], [24, 6700]]	0.161843
Bin3_5000-49999	40	297	680	6724	5.88235	4.41701	1.33	640	6427	[[40, 640], [297, 6427]]	0.0824766
Bin4_50000-499999	198	1375	680	6724	29.1176	20.4491	1.42	482	5349	[[198, 482], [1375, 5349]]	3.67109e-07	****
Long_interspersed_nuclear_elements_Bin0	142	1483	680	6724	20.8824	22.0553	0.95	538	5241	[[142, 538], [1483, 5241]]	0.496504
Bin1_1-499	168	1799	680	6724	24.7059	26.7549	0.92	512	4925	[[168, 512], [1799, 4925]]	0.255107
Bin2_500-4999	332	3179	680	6724	48.8235	47.2784	1.03	348	3545	[[332, 348], [3179, 3545]]	0.444226
Bin3_5000-49999	38	261	680	6724	5.58824	3.88162	1.44	642	6463	[[38, 642], [261, 6463]]	0.0400819	*
Bin4_50000-499999	0	2	680	6724	0	0.0297442	0	680	6722	[[0, 680], [2, 6722]]	1
Low_complexity_repeats_Bin0	2	35	680	6724	0.294118	0.520523	0.57	678	6689	[[2, 678], [35, 6689]]	0.575898
Bin1_1-499	102	703	680	6724	15	10.4551	1.43	578	6021	[[102, 578], [703, 6021]]	0.000468837	***
Bin2_500-4999	376	3568	680	6724	55.2941	53.0637	1.04	304	3156	[[376, 304], [3568, 3156]]	0.276312
Bin3_5000-49999	198	2404	680	6724	29.1176	35.7525	0.81	482	4320	[[198, 482], [2404, 4320]]	0.000540441	***
Bin4_50000-499999	2	14	680	6724	0.294118	0.208209	1.41	678	6710	[[2, 678], [14, 6710]]	0.653392
Oncogenes_Bin0	17	115	680	6724	2.5	1.71029	1.46	663	6609	[[17, 663], [115, 6609]]	0.168172
Bin1_1-499	2	0	680	6724	0.294118	0	inf	678	6724	[[2, 678], [0, 6724]]	0.00842373	**
Bin2_500-4999	0	9	680	6724	0	0.133849	0	680	6715	[[0, 680], [9, 6715]]	1
Bin3_5000-49999	20	190	680	6724	2.94118	2.8257	1.04	660	6534	[[20, 660], [190, 6534]]	0.808915
Bin4_50000-499999	128	1010	680	6724	18.8235	15.0208	1.25	552	5714	[[128, 552], [1010, 5714]]	0.0102276	*
RefSeq_genes_Bin0	379	3131	680	6724	55.7353	46.5645	1.2	301	3593	[[379, 301], [3131, 3593]]	5.1417e-06	****
Bin1_1-499	6	54	680	6724	0.882353	0.803093	1.1	674	6670	[[6, 674], [54, 6670]]	0.820971
Bin2_500-4999	44	292	680	6724	6.47059	4.34265	1.49	636	6432	[[44, 636], [292, 6432]]	0.0152348	*
Bin3_5000-49999	133	1349	680	6724	19.5588	20.0625	0.97	547	5375	[[133, 547], [1349, 5375]]	0.801484
Bin4_50000-499999	100	1656	680	6724	14.7059	24.6282	0.6	580	5068	[[100, 580], [1656, 5068]]	1.57458e-09	****
Satellite_DNA_Bin0	2	22	680	6724	0.294118	0.327186	0.9	678	6702	[[2, 678], [22, 6702]]	1
Bin1_1-499	0	5	680	6724	0	0.0743605	0	680	6719	[[0, 680], [5, 6719]]	1
Bin2_500-4999	0	24	680	6724	0	0.35693	0	680	6700	[[0, 680], [24, 6700]]	0.161843
Bin3_5000-49999	11	170	680	6724	1.61765	2.52826	0.64	669	6554	[[11, 669], [170, 6554]]	0.190508
Bin4_50000-499999	84	809	680	6724	12.3529	12.0315	1.03	596	5915	[[84, 596], [809, 5915]]	0.804814
Simple_repeats_Bin0	6	153	680	6724	0.882353	2.27543	0.39	674	6571	[[6, 674], [153, 6571]]	0.0121981	*
Bin1_1-499	115	1305	680	6724	16.9118	19.4081	0.87	565	5419	[[115, 565], [1305, 5419]]	0.125097
Bin2_500-4999	480	4404	680	6724	70.5882	65.4967	1.08	200	2320	[[480, 200], [4404, 2320]]	0.00745488	**
Bin3_5000-49999	79	862	680	6724	11.6176	12.8198	0.91	601	5862	[[79, 601], [862, 5862]]	0.397831
Bin4_50000-499999	0	0	680	6724	0	0		680	6724	[[0, 680], [0, 6724]]	1
Short_interspersed_nuclear_elements_Bin0	82	966	680	6724	12.0588	14.3664	0.84	598	5758	[[82, 598], [966, 5758]]	0.105975
Bin1_1-499	292	2359	680	6724	42.9412	35.0833	1.22	388	4365	[[292, 388], [2359, 4365]]	5.51973e-05	****
Bin2_500-4999	286	3158	680	6724	42.0588	46.9661	0.9	394	3566	[[286, 394], [3158, 3566]]	0.015465	*
Bin3_5000-49999	19	239	680	6724	2.79412	3.55443	0.79	661	6485	[[19, 661], [239, 6485]]	0.378989
Bin4_50000-499999	1	2	680	6724	0.147059	0.0297442	4.94	679	6722	[[1, 679], [2, 6722]]	0.251027
Transcription_start_sites_Bin0	0	0	680	6724	0	0		680	6724	[[0, 680], [0, 6724]]	1
Bin1_1-499	8	115	680	6724	1.17647	1.71029	0.69	672	6609	[[8, 672], [115, 6609]]	0.347739
Bin2_500-4999	113	681	680	6724	16.6176	10.1279	1.64	567	6043	[[113, 567], [681, 6043]]	9.10406e-07	****
Bin3_5000-49999	341	2896	680	6724	50.1471	43.0696	1.16	339	3828	[[341, 339], [2896, 3828]]	0.00041451	***
Bin4_50000-499999	197	2701	680	6724	28.9706	40.1695	0.72	483	4023	[[197, 483], [2701, 4023]]	7.12224e-09	****
UCSC_genes_Bin0	383	3186	680	6724	56.3235	47.3825	1.19	297	3538	[[383, 297], [3186, 3538]]	9.17242e-06	****
Bin1_1-499	8	55	680	6724	1.17647	0.817965	1.44	672	6669	[[8, 672], [55, 6669]]	0.375461
Bin2_500-4999	47	316	680	6724	6.91176	4.69958	1.47	633	6408	[[47, 633], [316, 6408]]	0.0149997	*
Bin3_5000-49999	122	1288	680	6724	17.9412	19.1553	0.94	558	5436	[[122, 558], [1288, 5436]]	0.473152
Bin4_50000-499999	100	1603	680	6724	14.7059	23.84	0.62	580	5121	[[100, 580], [1603, 5121]]	1.97824e-08	****

## Sheet: FIV_Geno_stats
Features	Test	Random	Testtotal	Randomtotal	x%	r%	fold	x_diff	r_diff	Table1	fisher	sig_rank
CpG_Islands_Bin0	0	3	226	2228	0	0.13465	0	226	2225	[[0, 226], [3, 2225]]	1
Bin1_1-499	0	13	226	2228	0	0.583483	0	226	2215	[[0, 226], [13, 2215]]	0.623639
Bin2_500-4999	9	139	226	2228	3.9823	6.23878	0.64	217	2089	[[9, 217], [139, 2089]]	0.238589
Bin3_5000-49999	107	682	226	2228	47.3451	30.6104	1.55	119	1546	[[107, 119], [682, 1546]]	6.60962e-07	****
Bin4_50000-499999	101	1110	226	2228	44.6903	49.8205	0.9	125	1118	[[101, 125], [1110, 1118]]	0.143344
DHS_Bin0	32	286	226	2228	14.1593	12.8366	1.1	194	1942	[[32, 194], [286, 1942]]	0.602925
Bin1_1-499	106	988	226	2228	46.9027	44.3447	1.06	120	1240	[[106, 120], [988, 1240]]	0.482784
Bin2_500-4999	85	864	226	2228	37.6106	38.7792	0.97	141	1364	[[85, 141], [864, 1364]]	0.774475
Bin3_5000-49999	3	81	226	2228	1.32743	3.63555	0.37	223	2147	[[3, 223], [81, 2147]]	0.0814435
Bin4_50000-499999	0	8	226	2228	0	0.359066	0	226	2220	[[0, 226], [8, 2220]]	1
Endogenous_retroviruses_Bin0	8	203	226	2228	3.53982	9.11131	0.39	218	2025	[[8, 218], [203, 2025]]	0.00262467	**
Bin1_1-499	14	331	226	2228	6.19469	14.8564	0.42	212	1897	[[14, 212], [331, 1897]]	0.000175246	***
Bin2_500-4999	91	1111	226	2228	40.2655	49.8654	0.81	135	1117	[[91, 135], [1111, 1117]]	0.00640447	**
Bin3_5000-49999	113	577	226	2228	50	25.8977	1.93	113	1651	[[113, 113], [577, 1651]]	2.97952e-13	****
Bin4_50000-499999	0	6	226	2228	0	0.2693	0	226	2222	[[0, 226], [6, 2222]]	1
LADs_Bin0	47	962	226	2228	20.7965	43.1777	0.48	179	1266	[[47, 179], [962, 1266]]	2.19486e-11	****
Bin1_1-499	0	0	226	2228	0	0		226	2228	[[0, 226], [0, 2228]]	1
Bin2_500-4999	2	9	226	2228	0.884956	0.40395	2.19	224	2219	[[2, 224], [9, 2219]]	0.268924
Bin3_5000-49999	28	83	226	2228	12.3894	3.72531	3.33	198	2145	[[28, 198], [83, 2145]]	3.02007e-07	****
Bin4_50000-499999	76	463	226	2228	33.6283	20.781	1.62	150	1765	[[76, 150], [463, 1765]]	2.17852e-05	****
Long_interspersed_nuclear_elements_Bin0	44	516	226	2228	19.469	23.1598	0.84	182	1712	[[44, 182], [516, 1712]]	0.243942
Bin1_1-499	58	600	226	2228	25.6637	26.93	0.95	168	1628	[[58, 168], [600, 1628]]	0.752646
Bin2_500-4999	117	1039	226	2228	51.7699	46.6338	1.11	109	1189	[[117, 109], [1039, 1189]]	0.142633
Bin3_5000-49999	7	73	226	2228	3.09735	3.27648	0.95	219	2155	[[7, 219], [73, 2155]]	1
Bin4_50000-499999	0	0	226	2228	0	0		226	2228	[[0, 226], [0, 2228]]	1
Low_complexity_repeats_Bin0	0	17	226	2228	0	0.763016	0	226	2211	[[0, 226], [17, 2211]]	0.393965
Bin1_1-499	35	261	226	2228	15.4867	11.7145	1.32	191	1967	[[35, 191], [261, 1967]]	0.107272
Bin2_500-4999	129	1209	226	2228	57.0796	54.2639	1.05	97	1019	[[129, 97], [1209, 1019]]	0.440995
Bin3_5000-49999	62	737	226	2228	27.4336	33.079	0.83	164	1491	[[62, 164], [737, 1491]]	0.0870131
Bin4_50000-499999	0	4	226	2228	0	0.179533	0	226	2224	[[0, 226], [4, 2224]]	1
Oncogenes_Bin0	7	39	226	2228	3.09735	1.75045	1.77	219	2189	[[7, 219], [39, 2189]]	0.189403
Bin1_1-499	0	0	226	2228	0	0		226	2228	[[0, 226], [0, 2228]]	1
Bin2_500-4999	1	6	226	2228	0.442478	0.2693	1.64	225	2222	[[1, 225], [6, 2222]]	0.49195
Bin3_5000-49999	3	25	226	2228	1.32743	1.12208	1.18	223	2203	[[3, 223], [25, 2203]]	0.738998
Bin4_50000-499999	32	308	226	2228	14.1593	13.8241	1.02	194	1920	[[32, 194], [308, 1920]]	0.919464
RefSeq_genes_Bin0	204	1015	226	2228	90.2655	45.5566	1.98	22	1213	[[204, 22], [1015, 1213]]	3.5768e-42	****
Bin1_1-499	0	12	226	2228	0	0.5386	0	226	2216	[[0, 226], [12, 2216]]	0.617331
Bin2_500-4999	4	106	226	2228	1.76991	4.75763	0.37	222	2122	[[4, 222], [106, 2122]]	0.0409873	*
Bin3_5000-49999	7	439	226	2228	3.09735	19.7038	0.16	219	1789	[[7, 219], [439, 1789]]	1.40753e-12	****
Bin4_50000-499999	11	576	226	2228	4.86726	25.8528	0.19	215	1652	[[11, 215], [576, 1652]]	1.31718e-15	****
Satellite_DNA_Bin0	0	5	226	2228	0	0.224417	0	226	2223	[[0, 226], [5, 2223]]	1
Bin1_1-499	0	3	226	2228	0	0.13465	0	226	2225	[[0, 226], [3, 2225]]	1
Bin2_500-4999	0	6	226	2228	0	0.2693	0	226	2222	[[0, 226], [6, 2222]]	1
Bin3_5000-49999	4	47	226	2228	1.76991	2.10952	0.84	222	2181	[[4, 222], [47, 2181]]	1
Bin4_50000-499999	22	251	226	2228	9.73451	11.2657	0.86	204	1977	[[22, 204], [251, 1977]]	0.578537
Simple_repeats_Bin0	2	47	226	2228	0.884956	2.10952	0.42	224	2181	[[2, 224], [47, 2181]]	0.315095
Bin1_1-499	38	437	226	2228	16.8142	19.614	0.86	188	1791	[[38, 188], [437, 1791]]	0.332158
Bin2_500-4999	149	1464	226	2228	65.9292	65.7092	1	77	764	[[149, 77], [1464, 764]]	1
Bin3_5000-49999	37	280	226	2228	16.3717	12.5673	1.3	189	1948	[[37, 189], [280, 1948]]	0.117708
Bin4_50000-499999	0	0	226	2228	0	0		226	2228	[[0, 226], [0, 2228]]	1
Short_interspersed_nuclear_elements_Bin0	24	285	226	2228	10.6195	12.7917	0.83	202	1943	[[24, 202], [285, 1943]]	0.400093
Bin1_1-499	81	788	226	2228	35.8407	35.368	1.01	145	1440	[[81, 145], [788, 1440]]	0.884174
Bin2_500-4999	117	1068	226	2228	51.7699	47.9354	1.08	109	1160	[[117, 109], [1068, 1160]]	0.294796
Bin3_5000-49999	4	87	226	2228	1.76991	3.90485	0.45	222	2141	[[4, 222], [87, 2141]]	0.136699
Bin4_50000-499999	0	0	226	2228	0	0		226	2228	[[0, 226], [0, 2228]]	1
Transcription_start_sites_Bin0	0	0	226	2228	0	0		226	2228	[[0, 226], [0, 2228]]	1
Bin1_1-499	1	17	226	2228	0.442478	0.763016	0.58	225	2211	[[1, 225], [17, 2211]]	1
Bin2_500-4999	36	217	226	2228	15.9292	9.73968	1.64	190	2011	[[36, 190], [217, 2011]]	0.00560729	**
Bin3_5000-49999	117	953	226	2228	51.7699	42.7738	1.21	109	1275	[[117, 109], [953, 1275]]	0.011145	*
Bin4_50000-499999	70	913	226	2228	30.9735	40.9785	0.76	156	1315	[[70, 156], [913, 1315]]	0.00344745	**
UCSC_genes_Bin0	201	1047	226	2228	88.9381	46.9928	1.89	25	1181	[[201, 25], [1047, 1181]]	6.27724e-37	****
Bin1_1-499	0	10	226	2228	0	0.448833	0	226	2218	[[0, 226], [10, 2218]]	0.613146
Bin2_500-4999	3	99	226	2228	1.32743	4.44345	0.3	223	2129	[[3, 223], [99, 2129]]	0.0217265	*
Bin3_5000-49999	10	429	226	2228	4.42478	19.2549	0.23	216	1799	[[10, 216], [429, 1799]]	4.6446e-10	****
Bin4_50000-499999	11	545	226	2228	4.86726	24.4614	0.2	215	1683	[[11, 215], [545, 1683]]	2.84393e-14	****

## Sheet: FV_Geno_stats
Features	Test	Random	Testtotal	Randomtotal	x%	r%	fold	x_diff	r_diff	Table1	fisher	sig_rank
CpG_Islands_Bin0	107	211	3423	33803	3.12591	0.624205	5.01	3316	33592	[[107, 3316], [211, 33592]]	6.47261e-34	****
Bin1_1-499	123	294	3423	33803	3.59334	0.869745	4.13	3300	33509	[[123, 3300], [294, 33509]]	1.9498e-32	****
Bin2_500-4999	515	2130	3423	33803	15.0453	6.30122	2.39	2908	31673	[[515, 2908], [2130, 31673]]	1.51574e-64	****
Bin3_5000-49999	1054	10887	3423	33803	30.7917	32.2072	0.96	2369	22916	[[1054, 2369], [10887, 22916]]	0.0945904
Bin4_50000-499999	1336	16262	3423	33803	39.0301	48.1082	0.81	2087	17541	[[1336, 2087], [16262, 17541]]	2.68903e-24	****
DHS_Bin0	780	5092	3423	33803	22.787	15.0638	1.51	2643	28711	[[780, 2643], [5092, 28711]]	1.72302e-29	****
Bin1_1-499	1662	14228	3423	33803	48.5539	42.0909	1.15	1761	19575	[[1662, 1761], [14228, 19575]]	4.41429e-13	****
Bin2_500-4999	926	12824	3423	33803	27.0523	37.9375	0.71	2497	20979	[[926, 2497], [12824, 20979]]	1.12815e-37	****
Bin3_5000-49999	41	1220	3423	33803	1.19778	3.60915	0.33	3382	32583	[[41, 3382], [1220, 32583]]	5.55772e-17	****
Bin4_50000-499999	14	415	3423	33803	0.408998	1.2277	0.33	3409	33388	[[14, 3409], [415, 33388]]	2.01067e-06	****
Endogenous_retroviruses_Bin0	282	3135	3423	33803	8.23839	9.27432	0.89	3141	30668	[[282, 3141], [3135, 30668]]	0.0467593	*
Bin1_1-499	484	4879	3423	33803	14.1396	14.4336	0.98	2939	28924	[[484, 2939], [4879, 28924]]	0.664156
Bin2_500-4999	1686	17089	3423	33803	49.255	50.5547	0.97	1737	16714	[[1686, 1737], [17089, 16714]]	0.151284
Bin3_5000-49999	943	8613	3423	33803	27.5489	25.48	1.08	2480	25190	[[943, 2480], [8613, 25190]]	0.00858801	**
Bin4_50000-499999	28	87	3423	33803	0.817996	0.257374	3.18	3395	33716	[[28, 3395], [87, 33716]]	1.33822e-06	****
LADs_Bin0	920	13715	3423	33803	26.877	40.5733	0.66	2503	20088	[[920, 2503], [13715, 20088]]	1.6017e-57	****
Bin1_1-499	0	17	3423	33803	0	0.0502914	0	3423	33786	[[0, 3423], [17, 33786]]	0.395314
Bin2_500-4999	25	136	3423	33803	0.730353	0.402331	1.82	3398	33667	[[25, 3398], [136, 33667]]	0.00884797	**
Bin3_5000-49999	200	1392	3423	33803	5.84283	4.11798	1.42	3223	32411	[[200, 3223], [1392, 32411]]	5.7764e-06	****
Bin4_50000-499999	930	7084	3423	33803	27.1691	20.9567	1.3	2493	26719	[[930, 2493], [7084, 26719]]	2.03874e-16	****
Long_interspersed_nuclear_elements_Bin0	562	7559	3423	33803	16.4183	22.3619	0.73	2861	26244	[[562, 2861], [7559, 26244]]	1.63035e-16	****
Bin1_1-499	917	9350	3423	33803	26.7894	27.6603	0.97	2506	24453	[[917, 2506], [9350, 24453]]	0.287519
Bin2_500-4999	1748	15628	3423	33803	51.0663	46.2326	1.1	1675	18175	[[1748, 1675], [15628, 18175]]	6.84662e-08	****
Bin3_5000-49999	193	1257	3423	33803	5.63833	3.7186	1.52	3230	32546	[[193, 3230], [1257, 32546]]	1.47466e-07	****
Bin4_50000-499999	3	9	3423	33803	0.0876424	0.0266249	3.29	3420	33794	[[3, 3420], [9, 33794]]	0.0911121
Low_complexity_repeats_Bin0	23	227	3423	33803	0.671925	0.671538	1	3400	33576	[[23, 3400], [227, 33576]]	1
Bin1_1-499	418	3628	3423	33803	12.2115	10.7328	1.14	3005	30175	[[418, 3005], [3628, 30175]]	0.00873185	**
Bin2_500-4999	1923	17731	3423	33803	56.1788	52.4539	1.07	1500	16072	[[1923, 1500], [17731, 16072]]	3.30744e-05	****
Bin3_5000-49999	1045	12134	3423	33803	30.5288	35.8962	0.85	2378	21669	[[1045, 2378], [12134, 21669]]	2.85408e-10	****
Bin4_50000-499999	14	83	3423	33803	0.408998	0.24554	1.67	3409	33720	[[14, 3409], [83, 33720]]	0.0783633
Oncogenes_Bin0	47	583	3423	33803	1.37306	1.7247	0.8	3376	33220	[[47, 3376], [583, 33220]]	0.143774
Bin1_1-499	0	9	3423	33803	0	0.0266249	0	3423	33794	[[0, 3423], [9, 33794]]	1
Bin2_500-4999	9	77	3423	33803	0.262927	0.22779	1.15	3414	33726	[[9, 3414], [77, 33726]]	0.706754
Bin3_5000-49999	90	561	3423	33803	2.62927	1.65962	1.58	3333	33242	[[90, 3333], [561, 33242]]	9.128e-05	****
Bin4_50000-499999	537	5362	3423	33803	15.688	15.8625	0.99	2886	28441	[[537, 2886], [5362, 28441]]	0.806021
RefSeq_genes_Bin0	1440	15354	3423	33803	42.0684	45.422	0.93	1983	18449	[[1440, 1983], [15354, 18449]]	0.000177018	***
Bin1_1-499	63	246	3423	33803	1.84049	0.727746	2.53	3360	33557	[[63, 3360], [246, 33557]]	1.96755e-09	****
Bin2_500-4999	358	1630	3423	33803	10.4587	4.82206	2.17	3065	32173	[[358, 3065], [1630, 32173]]	1.55936e-36	****
Bin3_5000-49999	804	6689	3423	33803	23.4882	19.7882	1.19	2619	27114	[[804, 2619], [6689, 27114]]	4.22342e-07	****
Bin4_50000-499999	685	8699	3423	33803	20.0117	25.7344	0.78	2738	25104	[[685, 2738], [8699, 25104]]	6.97962e-14	****
Satellite_DNA_Bin0	23	134	3423	33803	0.671925	0.396415	1.7	3400	33669	[[23, 3400], [134, 33669]]	0.0255292	*
Bin1_1-499	1	22	3423	33803	0.0292141	0.065083	0.45	3422	33781	[[1, 3422], [22, 33781]]	0.717737
Bin2_500-4999	9	111	3423	33803	0.262927	0.328373	0.8	3414	33692	[[9, 3414], [111, 33692]]	0.635336
Bin3_5000-49999	90	775	3423	33803	2.62927	2.2927	1.15	3333	33028	[[90, 3333], [775, 33028]]	0.211215
Bin4_50000-499999	402	4105	3423	33803	11.7441	12.1439	0.97	3021	29698	[[402, 3021], [4105, 29698]]	0.509406
Simple_repeats_Bin0	86	799	3423	33803	2.51242	2.3637	1.06	3337	33004	[[86, 3337], [799, 33004]]	0.595996
Bin1_1-499	657	6476	3423	33803	19.1937	19.1581	1	2766	27327	[[657, 2766], [6476, 27327]]	0.96365
Bin2_500-4999	2271	22349	3423	33803	66.3453	66.1154	1	1152	11454	[[2271, 1152], [22349, 11454]]	0.790807
Bin3_5000-49999	409	4179	3423	33803	11.9486	12.3628	0.97	3014	29624	[[409, 3014], [4179, 29624]]	0.495257
Bin4_50000-499999	0	0	3423	33803	0	0		3423	33803	[[0, 3423], [0, 33803]]	1
Short_interspersed_nuclear_elements_Bin0	518	4537	3423	33803	15.1329	13.4219	1.13	2905	29266	[[518, 2905], [4537, 29266]]	0.00596589	**
Bin1_1-499	1226	11806	3423	33803	35.8165	34.9259	1.03	2197	21997	[[1226, 2197], [11806, 21997]]	0.301105
Bin2_500-4999	1556	16262	3423	33803	45.4572	48.1082	0.94	1867	17541	[[1556, 1867], [16262, 17541]]	0.00323217	**
Bin3_5000-49999	108	1168	3423	33803	3.15513	3.45531	0.91	3315	32635	[[108, 3315], [1168, 32635]]	0.375159
Bin4_50000-499999	15	30	3423	33803	0.438212	0.0887495	4.94	3408	33773	[[15, 3408], [30, 33773]]	6.54701e-06	****
Transcription_start_sites_Bin0	0	0	3423	33803	0	0		3423	33803	[[0, 3423], [0, 33803]]	1
Bin1_1-499	129	477	3423	33803	3.76862	1.41112	2.67	3294	33326	[[129, 3294], [477, 33326]]	1.14783e-19	****
Bin2_500-4999	732	3250	3423	33803	21.3848	9.61453	2.22	2691	30553	[[732, 2691], [3250, 30553]]	1.44994e-82	****
Bin3_5000-49999	1391	14324	3423	33803	40.6369	42.3749	0.96	2032	19479	[[1391, 2032], [14324, 19479]]	0.0498878	*
Bin4_50000-499999	1079	14133	3423	33803	31.5221	41.8099	0.75	2344	19670	[[1079, 2344], [14133, 19670]]	3.11046e-32	****
UCSC_genes_Bin0	1491	15569	3423	33803	43.5583	46.058	0.95	1932	18234	[[1491, 1932], [15569, 18234]]	0.00526774	**
Bin1_1-499	57	245	3423	33803	1.66521	0.724788	2.3	3366	33558	[[57, 3366], [245, 33558]]	1.89659e-07	****
Bin2_500-4999	341	1622	3423	33803	9.96202	4.79839	2.08	3082	32181	[[341, 3082], [1622, 32181]]	1.36516e-31	****
Bin3_5000-49999	773	6520	3423	33803	22.5825	19.2882	1.17	2650	27283	[[773, 2650], [6520, 27283]]	5.49667e-06	****
Bin4_50000-499999	681	8563	3423	33803	19.8948	25.3321	0.79	2742	25240	[[681, 2742], [8563, 25240]]	8.64248e-13	****

## Sheet: HIV_Geno_stats
Features	Test	Random	Testtotal	Randomtotal	x%	r%	fold	x_diff	r_diff	Table1	fisher	sig_rank
CpG_Islands_Bin0	289	6706	97489	974817	0.296444	0.687924	0.43	97200	968111	[[289, 97200], [6706, 968111]]	7.0761e-58	****
Bin1_1-499	795	8408	97489	974817	0.815477	0.862521	0.95	96694	966409	[[795, 96694], [8408, 966409]]	0.130725
Bin2_500-4999	13609	61333	97489	974817	13.9595	6.29175	2.22	83880	913484	[[13609, 83880], [61333, 913484]]	0	****
Bin3_5000-49999	56348	295525	97489	974817	57.7993	30.3159	1.91	41141	679292	[[56348, 41141], [295525, 679292]]	0	****
Bin4_50000-499999	25160	434205	97489	974817	25.808	44.5422	0.58	72329	540612	[[25160, 72329], [434205, 540612]]	0	****
DHS_Bin0	20652	137695	97489	974817	21.1839	14.1252	1.5	76837	837122	[[20652, 76837], [137695, 837122]]	0	****
Bin1_1-499	50780	382553	97489	974817	52.0879	39.2436	1.33	46709	592264	[[50780, 46709], [382553, 592264]]	0	****
Bin2_500-4999	25389	338561	97489	974817	26.0429	34.7307	0.75	72100	636256	[[25389, 72100], [338561, 636256]]	0	****
Bin3_5000-49999	574	35087	97489	974817	0.588784	3.59934	0.16	96915	939730	[[574, 96915], [35087, 939730]]	0	****
Bin4_50000-499999	91	28636	97489	974817	0.0933439	2.93758	0.03	97398	946181	[[91, 97398], [28636, 946181]]	0	****
Endogenous_retroviruses_Bin0	3960	83085	97489	974817	4.062	8.52314	0.48	93529	891732	[[3960, 93529], [83085, 891732]]	0	****
Bin1_1-499	8050	129959	97489	974817	8.25734	13.3316	0.62	89439	844858	[[8050, 89439], [129959, 844858]]	0	****
Bin2_500-4999	37529	452111	97489	974817	38.4956	46.3791	0.83	59960	522706	[[37529, 59960], [452111, 522706]]	0	****
Bin3_5000-49999	46727	237701	97489	974817	47.9305	24.3842	1.97	50762	737116	[[46727, 50762], [237701, 737116]]	0	****
Bin4_50000-499999	1222	10658	97489	974817	1.25347	1.09333	1.15	96267	964159	[[1222, 96267], [10658, 964159]]	7.52763e-06	****
LADs_Bin0	9640	359653	97489	974817	9.8883	36.8944	0.27	87849	615164	[[9640, 87849], [359653, 615164]]	0	****
Bin1_1-499	18	387	97489	974817	0.0184636	0.0396998	0.47	97471	974430	[[18, 97471], [387, 974430]]	0.000513094	***
Bin2_500-4999	162	3654	97489	974817	0.166173	0.37484	0.44	97327	971163	[[162, 97327], [3654, 971163]]	1.27706e-30	****
Bin3_5000-49999	3591	36430	97489	974817	3.68349	3.73711	0.99	93898	938387	[[3591, 93898], [36430, 938387]]	0.404899
Bin4_50000-499999	23805	190833	97489	974817	24.4181	19.5763	1.25	73684	783984	[[23805, 73684], [190833, 783984]]	9.82633e-272	****
Long_interspersed_nuclear_elements_Bin0	17023	199312	97489	974817	17.4615	20.4461	0.85	80466	775505	[[17023, 80466], [199312, 775505]]	4.6008e-112	****
Bin1_1-499	26864	244169	97489	974817	27.5559	25.0477	1.1	70625	730648	[[26864, 70625], [244169, 730648]]	4.44208e-65	****
Bin2_500-4999	47497	422748	97489	974817	48.7204	43.3669	1.12	49992	552069	[[47497, 49992], [422748, 552069]]	5.21793e-225	****
Bin3_5000-49999	6100	39895	97489	974817	6.25712	4.09256	1.53	91389	934922	[[6100, 91389], [39895, 934922]]	2.43731e-198	****
Bin4_50000-499999	4	8091	97489	974817	0.00410303	0.830002	0	97485	966726	[[4, 97485], [8091, 966726]]	0	****
Low_complexity_repeats_Bin0	335	5438	97489	974817	0.343629	0.557848	0.62	97154	969379	[[335, 97154], [5438, 969379]]	2.18307e-20	****
Bin1_1-499	11018	99476	97489	974817	11.3018	10.2046	1.11	86471	875341	[[11018, 86471], [99476, 875341]]	2.54276e-26	****
Bin2_500-4999	50858	475460	97489	974817	52.1679	48.7743	1.07	46631	499357	[[50858, 46631], [475460, 499357]]	8.44475e-91	****
Bin3_5000-49999	35207	322991	97489	974817	36.1138	33.1335	1.09	62282	651826	[[35207, 62282], [322991, 651826]]	4.6215e-78	****
Bin4_50000-499999	70	9980	97489	974817	0.071803	1.02378	0.07	97419	964837	[[70, 97419], [9980, 964837]]	2.6575e-308	****
Oncogenes_Bin0	2609	15986	97489	974817	2.6762	1.6399	1.63	94880	958831	[[2609, 94880], [15986, 958831]]	3.72861e-108	****
Bin1_1-499	40	179	97489	974817	0.0410303	0.0183624	2.23	97449	974638	[[40, 97449], [179, 974638]]	2.68508e-05	****
Bin2_500-4999	422	1696	97489	974817	0.432869	0.173981	2.49	97067	973121	[[422, 97067], [1696, 973121]]	1.99683e-52	****
Bin3_5000-49999	4405	16425	97489	974817	4.51846	1.68493	2.68	93084	958392	[[4405, 93084], [16425, 958392]]	0	****
Bin4_50000-499999	30133	153362	97489	974817	30.9091	15.7324	1.96	67356	821455	[[30133, 67356], [153362, 821455]]	0	****
RefSeq_genes_Bin0	80281	415327	97489	974817	82.3488	42.6056	1.93	17208	559490	[[80281, 17208], [415327, 559490]]	0	****
Bin1_1-499	616	6087	97489	974817	0.631866	0.624425	1.01	96873	968730	[[616, 96873], [6087, 968730]]	0.781742
Bin2_500-4999	4101	44410	97489	974817	4.20663	4.55573	0.92	93388	930407	[[4101, 93388], [44410, 930407]]	4.57664e-07	****
Bin3_5000-49999	8570	179071	97489	974817	8.79074	18.3697	0.48	88919	795746	[[8570, 88919], [179071, 795746]]	0	****
Bin4_50000-499999	3632	233710	97489	974817	3.72555	23.9748	0.16	93857	741107	[[3632, 93857], [233710, 741107]]	0	****
Satellite_DNA_Bin0	82	4031	97489	974817	0.0841121	0.413514	0.2	97407	970786	[[82, 97407], [4031, 970786]]	1.69848e-79	****
Bin1_1-499	38	892	97489	974817	0.0389788	0.0915044	0.43	97451	973925	[[38, 97451], [892, 973925]]	6.35052e-09	****
Bin2_500-4999	310	3688	97489	974817	0.317985	0.378327	0.84	97179	971129	[[310, 97179], [3688, 971129]]	0.00290412	**
Bin3_5000-49999	2379	21899	97489	974817	2.44028	2.24647	1.09	95110	952918	[[2379, 95110], [21899, 952918]]	0.000123399	***
Bin4_50000-499999	13882	118678	97489	974817	14.2396	12.1744	1.17	83607	856139	[[13882, 83607], [118678, 856139]]	4.05088e-75	****
Simple_repeats_Bin0	1557	22638	97489	974817	1.5971	2.32228	0.69	95932	952179	[[1557, 95932], [22638, 952179]]	1.90366e-52	****
Bin1_1-499	20694	174640	97489	974817	21.227	17.9152	1.18	76795	800177	[[20694, 76795], [174640, 800177]]	6.84327e-139	****
Bin2_500-4999	65408	592673	97489	974817	67.0927	60.7984	1.1	32081	382144	[[65408, 32081], [592673, 382144]]	0	****
Bin3_5000-49999	9829	116884	97489	974817	10.0822	11.9904	0.84	87660	857933	[[9829, 87660], [116884, 857933]]	4.82703e-72	****
Bin4_50000-499999	0	7765	97489	974817	0	0.79656	0	97489	967052	[[0, 97489], [7765, 967052]]	3.45845952089e-323	****
Short_interspersed_nuclear_elements_Bin0	15162	123517	97489	974817	15.5525	12.6708	1.23	82327	851300	[[15162, 82327], [123517, 851300]]	1.64295e-137	****
Bin1_1-499	49170	314374	97489	974817	50.4365	32.2495	1.56	48319	660443	[[49170, 48319], [314374, 660443]]	0	****
Bin2_500-4999	32326	430325	97489	974817	33.1586	44.1442	0.75	65163	544492	[[32326, 65163], [430325, 544492]]	0	****
Bin3_5000-49999	806	36899	97489	974817	0.82676	3.78522	0.22	96683	937918	[[806, 96683], [36899, 937918]]	0	****
Bin4_50000-499999	24	8551	97489	974817	0.0246182	0.87719	0.03	97465	966266	[[24, 97465], [8551, 966266]]	3.44025906784e-310	****
Transcription_start_sites_Bin0	4	28	97489	974817	0.00410303	0.00287233	1.43	97485	974789	[[4, 97485], [28, 974789]]	0.530174
Bin1_1-499	1737	13027	97489	974817	1.78174	1.33635	1.33	95752	961790	[[1737, 95752], [13027, 961790]]	7.18814e-28	****
Bin2_500-4999	20216	91980	97489	974817	20.7367	9.43562	2.2	77273	882837	[[20216, 77273], [91980, 882837]]	0	****
Bin3_5000-49999	62252	385381	97489	974817	63.8554	39.5337	1.62	35237	589436	[[62252, 35237], [385381, 589436]]	0	****
Bin4_50000-499999	12864	376682	97489	974817	13.1953	38.6413	0.34	84625	598135	[[12864, 84625], [376682, 598135]]	0	****
UCSC_genes_Bin0	80884	421733	97489	974817	82.9673	43.2628	1.92	16605	553084	[[80884, 16605], [421733, 553084]]	0	****
Bin1_1-499	612	6234	97489	974817	0.627763	0.639505	0.98	96877	968583	[[612, 96877], [6234, 968583]]	0.673244
Bin2_500-4999	3972	43915	97489	974817	4.07431	4.50495	0.9	93517	930902	[[3972, 93517], [43915, 930902]]	3.42044e-10	****
Bin3_5000-49999	8175	174274	97489	974817	8.38556	17.8776	0.47	89314	800543	[[8175, 89314], [174274, 800543]]	0	****
Bin4_50000-499999	3518	230215	97489	974817	3.60861	23.6162	0.15	93971	744602	[[3518, 93971], [230215, 744602]]	0	****

## Sheet: HTLV_Geno_stats
Features	Test	Random	Testtotal	Randomtotal	x%	r%	fold	x_diff	r_diff	Table1	fisher	sig_rank
CpG_Islands_Bin0	1	33	624	6174	0.160256	0.5345	0.3	623	6141	[[1, 623], [33, 6141]]	0.36461
Bin1_1-499	6	41	624	6174	0.961538	0.664075	1.45	618	6133	[[6, 618], [41, 6133]]	0.440389
Bin2_500-4999	67	360	624	6174	10.7372	5.8309	1.84	557	5814	[[67, 557], [360, 5814]]	8.18893e-06	****
Bin3_5000-49999	266	1857	624	6174	42.6282	30.0777	1.42	358	4317	[[266, 358], [1857, 4317]]	3.28598e-10	****
Bin4_50000-499999	248	3076	624	6174	39.7436	49.8218	0.8	376	3098	[[248, 376], [3076, 3098]]	1.58799e-06	****
DHS_Bin0	119	874	624	6174	19.0705	14.1561	1.35	505	5300	[[119, 505], [874, 5300]]	0.00129687	**
Bin1_1-499	335	2686	624	6174	53.6859	43.505	1.23	289	3488	[[335, 289], [2686, 3488]]	1.36167e-06	****
Bin2_500-4999	157	2364	624	6174	25.1603	38.2896	0.66	467	3810	[[157, 467], [2364, 3810]]	4.13859e-11	****
Bin3_5000-49999	10	223	624	6174	1.60256	3.61192	0.44	614	5951	[[10, 614], [223, 5951]]	0.00741141	**
Bin4_50000-499999	3	23	624	6174	0.480769	0.37253	1.29	621	6151	[[3, 621], [23, 6151]]	0.727984
Endogenous_retroviruses_Bin0	42	543	624	6174	6.73077	8.79495	0.77	582	5631	[[42, 582], [543, 5631]]	0.084768
Bin1_1-499	74	885	624	6174	11.859	14.3343	0.83	550	5289	[[74, 550], [885, 5289]]	0.0913942
Bin2_500-4999	278	3154	624	6174	44.5513	51.0852	0.87	346	3020	[[278, 346], [3154, 3020]]	0.00187678	**
Bin3_5000-49999	220	1567	624	6174	35.2564	25.3806	1.39	404	4607	[[220, 404], [1567, 4607]]	2.30448e-07	****
Bin4_50000-499999	10	25	624	6174	1.60256	0.404924	3.96	614	6149	[[10, 614], [25, 6149]]	0.00087034	***
LADs_Bin0	127	2515	624	6174	20.3526	40.7353	0.5	497	3659	[[127, 497], [2515, 3659]]	4.63455e-25	****
Bin1_1-499	0	4	624	6174	0	0.0647878	0	624	6170	[[0, 624], [4, 6170]]	1
Bin2_500-4999	4	26	624	6174	0.641026	0.421121	1.52	620	6148	[[4, 620], [26, 6148]]	0.350041
Bin3_5000-49999	29	275	624	6174	4.64744	4.45416	1.04	595	5899	[[29, 595], [275, 5899]]	0.838704
Bin4_50000-499999	213	1325	624	6174	34.1346	21.461	1.59	411	4849	[[213, 411], [1325, 4849]]	5.97302e-12	****
Long_interspersed_nuclear_elements_Bin0	114	1403	624	6174	18.2692	22.7243	0.8	510	4771	[[114, 510], [1403, 4771]]	0.0100958	*
Bin1_1-499	170	1701	624	6174	27.2436	27.551	0.99	454	4473	[[170, 454], [1701, 4473]]	0.887906
Bin2_500-4999	321	2825	624	6174	51.4423	45.7564	1.12	303	3349	[[321, 303], [2825, 3349]]	0.00700115	**
Bin3_5000-49999	19	241	624	6174	3.04487	3.90347	0.78	605	5933	[[19, 605], [241, 5933]]	0.324836
Bin4_50000-499999	0	4	624	6174	0	0.0647878	0	624	6170	[[0, 624], [4, 6170]]	1
Low_complexity_repeats_Bin0	8	48	624	6174	1.28205	0.777454	1.65	616	6126	[[8, 616], [48, 6126]]	0.167332
Bin1_1-499	62	676	624	6174	9.9359	10.9491	0.91	562	5498	[[62, 562], [676, 5498]]	0.49934
Bin2_500-4999	344	3270	624	6174	55.1282	52.964	1.04	280	2904	[[344, 280], [3270, 2904]]	0.312519
Bin3_5000-49999	207	2155	624	6174	33.1731	34.9044	0.95	417	4019	[[207, 417], [2155, 4019]]	0.40213
Bin4_50000-499999	3	25	624	6174	0.480769	0.404924	1.19	621	6149	[[3, 621], [25, 6149]]	0.739077
Oncogenes_Bin0	3	106	624	6174	0.480769	1.71688	0.28	621	6068	[[3, 621], [106, 6068]]	0.0174742	*
Bin1_1-499	0	2	624	6174	0	0.0323939	0	624	6172	[[0, 624], [2, 6172]]	1
Bin2_500-4999	0	11	624	6174	0	0.178167	0	624	6163	[[0, 624], [11, 6163]]	0.614167
Bin3_5000-49999	10	105	624	6174	1.60256	1.70068	0.94	614	6069	[[10, 614], [105, 6069]]	1
Bin4_50000-499999	112	887	624	6174	17.9487	14.3667	1.25	512	5287	[[112, 512], [887, 5287]]	0.017647	*
RefSeq_genes_Bin0	338	2808	624	6174	54.1667	45.481	1.19	286	3366	[[338, 286], [2808, 3366]]	3.58229e-05	****
Bin1_1-499	9	45	624	6174	1.44231	0.728863	1.98	615	6129	[[9, 615], [45, 6129]]	0.0905007
Bin2_500-4999	32	275	624	6174	5.12821	4.45416	1.15	592	5899	[[32, 592], [275, 5899]]	0.418947
Bin3_5000-49999	136	1177	624	6174	21.7949	19.0638	1.14	488	4997	[[136, 488], [1177, 4997]]	0.099359
Bin4_50000-499999	104	1622	624	6174	16.6667	26.2715	0.63	520	4552	[[104, 520], [1622, 4552]]	5.74879e-08	****
Satellite_DNA_Bin0	7	29	624	6174	1.12179	0.469712	2.39	617	6145	[[7, 617], [29, 6145]]	0.0423277	*
Bin1_1-499	0	8	624	6174	0	0.129576	0	624	6166	[[0, 624], [8, 6166]]	1
Bin2_500-4999	0	27	624	6174	0	0.437318	0	624	6147	[[0, 624], [27, 6147]]	0.169579
Bin3_5000-49999	9	132	624	6174	1.44231	2.138	0.67	615	6042	[[9, 615], [132, 6042]]	0.301773
Bin4_50000-499999	69	672	624	6174	11.0577	10.8844	1.02	555	5502	[[69, 555], [672, 5502]]	0.89277
Simple_repeats_Bin0	10	136	624	6174	1.60256	2.20279	0.73	614	6038	[[10, 614], [136, 6038]]	0.38559
Bin1_1-499	122	1156	624	6174	19.5513	18.7237	1.04	502	5018	[[122, 502], [1156, 5018]]	0.628481
Bin2_500-4999	413	4063	624	6174	66.1859	65.8082	1.01	211	2111	[[413, 211], [4063, 2111]]	0.859527
Bin3_5000-49999	79	819	624	6174	12.6603	13.2653	0.95	545	5355	[[79, 545], [819, 5355]]	0.709941
Bin4_50000-499999	0	0	624	6174	0	0		624	6174	[[0, 624], [0, 6174]]	1
Short_interspersed_nuclear_elements_Bin0	66	815	624	6174	10.5769	13.2005	0.8	558	5359	[[66, 558], [815, 5359]]	0.0694561
Bin1_1-499	288	2186	624	6174	46.1538	35.4065	1.3	336	3988	[[288, 336], [2186, 3988]]	1.87418e-07	****
Bin2_500-4999	259	2930	624	6174	41.5064	47.4571	0.87	365	3244	[[259, 365], [2930, 3244]]	0.00478079	**
Bin3_5000-49999	9	235	624	6174	1.44231	3.80628	0.38	615	5939	[[9, 615], [235, 5939]]	0.00140623	**
Bin4_50000-499999	2	8	624	6174	0.320513	0.129576	2.47	622	6166	[[2, 622], [8, 6166]]	0.232236
Transcription_start_sites_Bin0	0	0	624	6174	0	0		624	6174	[[0, 624], [0, 6174]]	1
Bin1_1-499	8	75	624	6174	1.28205	1.21477	1.06	616	6099	[[8, 616], [75, 6099]]	0.847843
Bin2_500-4999	103	595	624	6174	16.5064	9.63719	1.71	521	5579	[[103, 521], [595, 5579]]	5.04459e-07	****
Bin3_5000-49999	323	2575	624	6174	51.7628	41.7072	1.24	301	3599	[[323, 301], [2575, 3599]]	1.52294e-06	****
Bin4_50000-499999	184	2583	624	6174	29.4872	41.8367	0.7	440	3591	[[184, 440], [2583, 3591]]	1.42659e-09	****
UCSC_genes_Bin0	340	2839	624	6174	54.4872	45.9832	1.18	284	3335	[[340, 284], [2839, 3335]]	5.223e-05	****
Bin1_1-499	8	46	624	6174	1.28205	0.74506	1.72	616	6128	[[8, 616], [46, 6128]]	0.152917
Bin2_500-4999	40	273	624	6174	6.41026	4.42177	1.45	584	5901	[[40, 584], [273, 5901]]	0.027417	*
Bin3_5000-49999	131	1138	624	6174	20.9936	18.4321	1.14	493	5036	[[131, 493], [1138, 5036]]	0.118209
Bin4_50000-499999	100	1611	624	6174	16.0256	26.0933	0.61	524	4563	[[100, 524], [1611, 4563]]	9.7789e-09	****

## Sheet: MLV_Geno_stats
Features	Test	Random	Testtotal	Randomtotal	x%	r%	fold	x_diff	r_diff	Table1	fisher	sig_rank
CpG_Islands_Bin0	16	81	1484	14665	1.07817	0.552335	1.95	1468	14584	[[16, 1468], [81, 14584]]	0.0201104	*
Bin1_1-499	134	126	1484	14665	9.02965	0.859189	10.51	1350	14539	[[134, 1350], [126, 14539]]	5.50126e-70	****
Bin2_500-4999	269	944	1484	14665	18.1267	6.4371	2.82	1215	13721	[[269, 1215], [944, 13721]]	4.9948e-46	****
Bin3_5000-49999	541	4650	1484	14665	36.4555	31.7081	1.15	943	10015	[[541, 943], [4650, 10015]]	0.000235848	***
Bin4_50000-499999	461	7077	1484	14665	31.0647	48.2578	0.64	1023	7588	[[461, 1023], [7077, 7588]]	1.28189e-37	****
DHS_Bin0	517	2108	1484	14665	34.8383	14.3744	2.42	967	12557	[[517, 967], [2108, 12557]]	1.75913e-76	****
Bin1_1-499	810	6092	1484	14665	54.5822	41.5411	1.31	674	8573	[[810, 674], [6092, 8573]]	8.35149e-22	****
Bin2_500-4999	144	5736	1484	14665	9.7035	39.1135	0.25	1340	8929	[[144, 1340], [5736, 8929]]	2.92957e-133	****
Bin3_5000-49999	10	558	1484	14665	0.673854	3.80498	0.18	1474	14107	[[10, 1474], [558, 14107]]	2.32197e-13	****
Bin4_50000-499999	3	162	1484	14665	0.202156	1.10467	0.18	1481	14503	[[3, 1481], [162, 14503]]	0.000199348	***
Endogenous_retroviruses_Bin0	96	1360	1484	14665	6.469	9.27378	0.7	1388	13305	[[96, 1388], [1360, 13305]]	0.000204353	***
Bin1_1-499	155	2127	1484	14665	10.4447	14.5039	0.72	1329	12538	[[155, 1329], [2127, 12538]]	1.14702e-05	****
Bin2_500-4999	709	7288	1484	14665	47.7763	49.6966	0.96	775	7377	[[709, 775], [7288, 7377]]	0.164724
Bin3_5000-49999	519	3857	1484	14665	34.973	26.3007	1.33	965	10808	[[519, 965], [3857, 10808]]	3.02847e-12	****
Bin4_50000-499999	5	33	1484	14665	0.336927	0.225026	1.5	1479	14632	[[5, 1479], [33, 14632]]	0.39202
LADs_Bin0	226	6016	1484	14665	15.2291	41.0228	0.37	1258	8649	[[226, 1258], [6016, 8649]]	1.16371e-94	****
Bin1_1-499	0	8	1484	14665	0	0.0545517	0	1484	14657	[[0, 1484], [8, 14657]]	1
Bin2_500-4999	7	49	1484	14665	0.471698	0.334129	1.41	1477	14616	[[7, 1477], [49, 14616]]	0.353892
Bin3_5000-49999	87	597	1484	14665	5.86253	4.07092	1.44	1397	14068	[[87, 1397], [597, 14068]]	0.00180207	**
Bin4_50000-499999	423	3080	1484	14665	28.504	21.0024	1.36	1061	11585	[[423, 1061], [3080, 11585]]	8.37601e-11	****
Long_interspersed_nuclear_elements_Bin0	171	3345	1484	14665	11.5229	22.8094	0.51	1313	11320	[[171, 1313], [3345, 11320]]	1.28395e-26	****
Bin1_1-499	373	3968	1484	14665	25.1348	27.0576	0.93	1111	10697	[[373, 1111], [3968, 10697]]	0.117117
Bin2_500-4999	851	6778	1484	14665	57.345	46.2189	1.24	633	7887	[[851, 633], [6778, 7887]]	3.49135e-16	****
Bin3_5000-49999	89	572	1484	14665	5.9973	3.90044	1.54	1395	14093	[[89, 1395], [572, 14093]]	0.00025094	***
Bin4_50000-499999	0	2	1484	14665	0	0.0136379	0	1484	14663	[[0, 1484], [2, 14663]]	1
Low_complexity_repeats_Bin0	6	91	1484	14665	0.404313	0.620525	0.65	1478	14574	[[6, 1478], [91, 14574]]	0.379137
Bin1_1-499	177	1711	1484	14665	11.9272	11.6672	1.02	1307	12954	[[177, 1307], [1711, 12954]]	0.766669
Bin2_500-4999	797	7801	1484	14665	53.7062	53.1947	1.01	687	6864	[[797, 687], [7801, 6864]]	0.722702
Bin3_5000-49999	503	5030	1484	14665	33.8949	34.2994	0.99	981	9635	[[503, 981], [5030, 9635]]	0.774135
Bin4_50000-499999	1	32	1484	14665	0.0673854	0.218207	0.31	1483	14633	[[1, 1483], [32, 14633]]	0.361775
Oncogenes_Bin0	40	261	1484	14665	2.69542	1.77975	1.51	1444	14404	[[40, 1444], [261, 14404]]	0.0198624	*
Bin1_1-499	1	5	1484	14665	0.0673854	0.0340948	1.98	1483	14660	[[1, 1483], [5, 14660]]	0.439239
Bin2_500-4999	2	23	1484	14665	0.134771	0.156836	0.86	1482	14642	[[2, 1482], [23, 14642]]	1
Bin3_5000-49999	31	261	1484	14665	2.08895	1.77975	1.17	1453	14404	[[31, 1453], [261, 14404]]	0.412435
Bin4_50000-499999	340	2245	1484	14665	22.9111	15.3086	1.5	1144	12420	[[340, 1144], [2245, 12420]]	3.4034e-13	****
RefSeq_genes_Bin0	834	6670	1484	14665	56.1995	45.4824	1.24	650	7995	[[834, 650], [6670, 7995]]	3.84898e-15	****
Bin1_1-499	39	98	1484	14665	2.62803	0.668258	3.93	1445	14567	[[39, 1445], [98, 14567]]	7.80866e-11	****
Bin2_500-4999	166	732	1484	14665	11.186	4.99148	2.24	1318	13933	[[166, 1318], [732, 13933]]	4.82043e-19	****
Bin3_5000-49999	271	2845	1484	14665	18.2615	19.3999	0.94	1213	11820	[[271, 1213], [2845, 11820]]	0.300515
Bin4_50000-499999	156	3816	1484	14665	10.5121	26.0211	0.4	1328	10849	[[156, 1328], [3816, 10849]]	2.35503e-46	****
Satellite_DNA_Bin0	1	75	1484	14665	0.0673854	0.511422	0.13	1483	14590	[[1, 1483], [75, 14590]]	0.00911409	**
Bin1_1-499	0	17	1484	14665	0	0.115922	0	1484	14648	[[0, 1484], [17, 14648]]	0.395131
Bin2_500-4999	4	33	1484	14665	0.269542	0.225026	1.2	1480	14632	[[4, 1480], [33, 14632]]	0.77231
Bin3_5000-49999	30	334	1484	14665	2.02156	2.27753	0.89	1454	14331	[[30, 1454], [334, 14331]]	0.582354
Bin4_50000-499999	215	1755	1484	14665	14.4879	11.9673	1.21	1269	12910	[[215, 1269], [1755, 12910]]	0.00596945	**
Simple_repeats_Bin0	14	331	1484	14665	0.943396	2.25707	0.42	1470	14334	[[14, 1470], [331, 14334]]	0.000321001	***
Bin1_1-499	305	2803	1484	14665	20.5526	19.1135	1.08	1179	11862	[[305, 1179], [2803, 11862]]	0.189154
Bin2_500-4999	1011	9668	1484	14665	68.1267	65.9257	1.03	473	4997	[[1011, 473], [9668, 4997]]	0.0895424
Bin3_5000-49999	154	1863	1484	14665	10.3774	12.7037	0.82	1330	12802	[[154, 1330], [1863, 12802]]	0.00940122	**
Bin4_50000-499999	0	0	1484	14665	0	0		1484	14665	[[0, 1484], [0, 14665]]	1
Short_interspersed_nuclear_elements_Bin0	189	1832	1484	14665	12.7358	12.4923	1.02	1295	12833	[[189, 1295], [1832, 12833]]	0.773338
Bin1_1-499	669	5068	1484	14665	45.0809	34.5585	1.3	815	9597	[[669, 815], [5068, 9597]]	2.07405e-15	****
Bin2_500-4999	604	7226	1484	14665	40.7008	49.2738	0.83	880	7439	[[604, 880], [7226, 7439]]	2.86558e-10	****
Bin3_5000-49999	21	521	1484	14665	1.41509	3.55268	0.4	1463	14144	[[21, 1463], [521, 14144]]	2.22514e-06	****
Bin4_50000-499999	1	18	1484	14665	0.0673854	0.122741	0.55	1483	14647	[[1, 1483], [18, 14647]]	1
Transcription_start_sites_Bin0	0	3	1484	14665	0	0.0204569	0	1484	14662	[[0, 1484], [3, 14662]]	1
Bin1_1-499	103	195	1484	14665	6.9407	1.3297	5.22	1381	14470	[[103, 1381], [195, 14470]]	2.11393e-34	****
Bin2_500-4999	403	1419	1484	14665	27.1563	9.6761	2.81	1081	13246	[[403, 1081], [1419, 13246]]	8.73004e-72	****
Bin3_5000-49999	638	6136	1484	14665	42.9919	41.8411	1.03	846	8529	[[638, 846], [6136, 8529]]	0.392349
Bin4_50000-499999	310	6189	1484	14665	20.8895	42.2025	0.49	1174	8476	[[310, 1174], [6189, 8476]]	9.58718e-62	****
UCSC_genes_Bin0	843	6828	1484	14665	56.8059	46.5598	1.22	641	7837	[[843, 641], [6828, 7837]]	5.51605e-14	****
Bin1_1-499	42	87	1484	14665	2.83019	0.593249	4.77	1442	14578	[[42, 1442], [87, 14578]]	9.87525e-14	****
Bin2_500-4999	150	707	1484	14665	10.1078	4.821	2.1	1334	13958	[[150, 1334], [707, 13958]]	4.39904e-15	****
Bin3_5000-49999	265	2767	1484	14665	17.8571	18.8681	0.95	1219	11898	[[265, 1219], [2767, 11898]]	0.364453
Bin4_50000-499999	159	3718	1484	14665	10.7143	25.3529	0.42	1325	10947	[[159, 1325], [3718, 10947]]	7.15861e-42	****

## Sheet: MMTV_Geno_stats
Features	Test	Random	Testtotal	Randomtotal	x%	r%	fold	x_diff	r_diff	Table1	fisher	sig_rank
CpG_Islands_Bin0	0	9	268	2654	0	0.339111	0	268	2645	[[0, 268], [9, 2645]]	1
Bin1_1-499	2	17	268	2654	0.746269	0.640543	1.17	266	2637	[[2, 266], [17, 2637]]	0.691284
Bin2_500-4999	15	169	268	2654	5.59701	6.36775	0.88	253	2485	[[15, 253], [169, 2485]]	0.693719
Bin3_5000-49999	86	861	268	2654	32.0896	32.4416	0.99	182	1793	[[86, 182], [861, 1793]]	0.94546
Bin4_50000-499999	134	1297	268	2654	50	48.8696	1.02	134	1357	[[134, 134], [1297, 1357]]	0.748729
DHS_Bin0	42	402	268	2654	15.6716	15.1469	1.03	226	2252	[[42, 226], [402, 2252]]	0.789374
Bin1_1-499	115	1117	268	2654	42.9104	42.0874	1.02	153	1537	[[115, 153], [1117, 1537]]	0.795543
Bin2_500-4999	107	1013	268	2654	39.9254	38.1688	1.05	161	1641	[[107, 161], [1013, 1641]]	0.59808
Bin3_5000-49999	4	91	268	2654	1.49254	3.42879	0.44	264	2563	[[4, 264], [91, 2563]]	0.102571
Bin4_50000-499999	0	30	268	2654	0	1.13037	0	268	2624	[[0, 268], [30, 2624]]	0.105953
Endogenous_retroviruses_Bin0	21	248	268	2654	7.83582	9.34439	0.84	247	2406	[[21, 247], [248, 2406]]	0.505418
Bin1_1-499	51	366	268	2654	19.0299	13.7905	1.38	217	2288	[[51, 217], [366, 2288]]	0.0220239	*
Bin2_500-4999	131	1326	268	2654	48.8806	49.9623	0.98	137	1328	[[131, 137], [1326, 1328]]	0.748934
Bin3_5000-49999	65	708	268	2654	24.2537	26.6767	0.91	203	1946	[[65, 203], [708, 1946]]	0.424404
Bin4_50000-499999	0	6	268	2654	0	0.226074	0	268	2648	[[0, 268], [6, 2648]]	1
LADs_Bin0	128	1061	268	2654	47.7612	39.9774	1.19	140	1593	[[128, 140], [1061, 1593]]	0.0156663	*
Bin1_1-499	0	1	268	2654	0	0.037679	0	268	2653	[[0, 268], [1, 2653]]	1
Bin2_500-4999	0	4	268	2654	0	0.150716	0	268	2650	[[0, 268], [4, 2650]]	1
Bin3_5000-49999	23	110	268	2654	8.58209	4.14469	2.07	245	2544	[[23, 245], [110, 2544]]	0.00292518	**
Bin4_50000-499999	48	574	268	2654	17.9104	21.6277	0.83	220	2080	[[48, 220], [574, 2080]]	0.182856
Long_interspersed_nuclear_elements_Bin0	63	615	268	2654	23.5075	23.1726	1.01	205	2039	[[63, 205], [615, 2039]]	0.879608
Bin1_1-499	79	694	268	2654	29.4776	26.1492	1.13	189	1960	[[79, 189], [694, 1960]]	0.245268
Bin2_500-4999	122	1240	268	2654	45.5224	46.7219	0.97	146	1414	[[122, 146], [1240, 1414]]	0.748128
Bin3_5000-49999	4	105	268	2654	1.49254	3.95629	0.38	264	2549	[[4, 264], [105, 2549]]	0.041347	*
Bin4_50000-499999	0	0	268	2654	0	0		268	2654	[[0, 268], [0, 2654]]	1
Low_complexity_repeats_Bin0	0	17	268	2654	0	0.640543	0	268	2637	[[0, 268], [17, 2637]]	0.393898
Bin1_1-499	27	298	268	2654	10.0746	11.2283	0.9	241	2356	[[27, 241], [298, 2356]]	0.611625
Bin2_500-4999	145	1413	268	2654	54.1045	53.2404	1.02	123	1241	[[145, 123], [1413, 1241]]	0.79756
Bin3_5000-49999	96	923	268	2654	35.8209	34.7777	1.03	172	1731	[[96, 172], [923, 1731]]	0.737002
Bin4_50000-499999	0	3	268	2654	0	0.113037	0	268	2651	[[0, 268], [3, 2651]]	1
Oncogenes_Bin0	3	43	268	2654	1.1194	1.6202	0.69	265	2611	[[3, 265], [43, 2611]]	0.795353
Bin1_1-499	0	0	268	2654	0	0		268	2654	[[0, 268], [0, 2654]]	1
Bin2_500-4999	0	4	268	2654	0	0.150716	0	268	2650	[[0, 268], [4, 2650]]	1
Bin3_5000-49999	6	45	268	2654	2.23881	1.69555	1.32	262	2609	[[6, 262], [45, 2609]]	0.463522
Bin4_50000-499999	38	409	268	2654	14.1791	15.4107	0.92	230	2245	[[38, 230], [409, 2245]]	0.656394
RefSeq_genes_Bin0	124	1254	268	2654	46.2687	47.2494	0.98	144	1400	[[124, 144], [1254, 1400]]	0.797415
Bin1_1-499	3	16	268	2654	1.1194	0.602864	1.86	265	2638	[[3, 265], [16, 2638]]	0.409963
Bin2_500-4999	11	131	268	2654	4.10448	4.93595	0.83	257	2523	[[11, 257], [131, 2523]]	0.655155
Bin3_5000-49999	55	536	268	2654	20.5224	20.1959	1.02	213	2118	[[55, 213], [536, 2118]]	0.873543
Bin4_50000-499999	69	626	268	2654	25.7463	23.587	1.09	199	2028	[[69, 199], [626, 2028]]	0.451546
Satellite_DNA_Bin0	1	6	268	2654	0.373134	0.226074	1.65	267	2648	[[1, 267], [6, 2648]]	0.4904
Bin1_1-499	0	1	268	2654	0	0.037679	0	268	2653	[[0, 268], [1, 2653]]	1
Bin2_500-4999	1	11	268	2654	0.373134	0.414469	0.9	267	2643	[[1, 267], [11, 2643]]	1
Bin3_5000-49999	2	47	268	2654	0.746269	1.77091	0.42	266	2607	[[2, 266], [47, 2607]]	0.315561
Bin4_50000-499999	28	343	268	2654	10.4478	12.9239	0.81	240	2311	[[28, 240], [343, 2311]]	0.289244
Simple_repeats_Bin0	3	55	268	2654	1.1194	2.07234	0.54	265	2599	[[3, 265], [55, 2599]]	0.363614
Bin1_1-499	57	479	268	2654	21.2687	18.0482	1.18	211	2175	[[57, 211], [479, 2175]]	0.213783
Bin2_500-4999	178	1767	268	2654	66.4179	66.5787	1	90	887	[[178, 90], [1767, 887]]	0.945961
Bin3_5000-49999	30	353	268	2654	11.194	13.3007	0.84	238	2301	[[30, 238], [353, 2301]]	0.392309
Bin4_50000-499999	0	0	268	2654	0	0		268	2654	[[0, 268], [0, 2654]]	1
Short_interspersed_nuclear_elements_Bin0	26	316	268	2654	9.70149	11.9066	0.81	242	2338	[[26, 242], [316, 2338]]	0.319219
Bin1_1-499	114	960	268	2654	42.5373	36.1718	1.18	154	1694	[[114, 154], [960, 1694]]	0.0459498	*
Bin2_500-4999	123	1281	268	2654	45.8955	48.2668	0.95	145	1373	[[123, 145], [1281, 1373]]	0.480716
Bin3_5000-49999	5	94	268	2654	1.86567	3.54182	0.53	263	2560	[[5, 263], [94, 2560]]	0.211523
Bin4_50000-499999	0	3	268	2654	0	0.113037	0	268	2651	[[0, 268], [3, 2651]]	1
Transcription_start_sites_Bin0	0	0	268	2654	0	0		268	2654	[[0, 268], [0, 2654]]	1
Bin1_1-499	4	33	268	2654	1.49254	1.24341	1.2	264	2621	[[4, 264], [33, 2621]]	0.771111
Bin2_500-4999	21	247	268	2654	7.83582	9.30671	0.84	247	2407	[[21, 247], [247, 2407]]	0.505009
Bin3_5000-49999	109	1139	268	2654	40.6716	42.9164	0.95	159	1515	[[109, 159], [1139, 1515]]	0.517151
Bin4_50000-499999	117	1113	268	2654	43.6567	41.9367	1.04	151	1541	[[117, 151], [1113, 1541]]	0.603816
UCSC_genes_Bin0	128	1252	268	2654	47.7612	47.1741	1.01	140	1402	[[128, 140], [1252, 1402]]	0.89787
Bin1_1-499	3	19	268	2654	1.1194	0.715901	1.56	265	2635	[[3, 265], [19, 2635]]	0.447591
Bin2_500-4999	9	133	268	2654	3.35821	5.0113	0.67	259	2521	[[9, 259], [133, 2521]]	0.295465
Bin3_5000-49999	49	509	268	2654	18.2836	19.1786	0.95	219	2145	[[49, 219], [509, 2145]]	0.806731
Bin4_50000-499999	68	645	268	2654	25.3731	24.3029	1.04	200	2009	[[68, 200], [645, 2009]]	0.709187

## Sheet: SIV_Geno_stats
Features	Test	Random	Testtotal	Randomtotal	x%	r%	fold	x_diff	r_diff	Table1	fisher	sig_rank
CpG_Islands_Bin0	0	4	160	1579	0	0.253325	0	160	1575	[[0, 160], [4, 1575]]	1
Bin1_1-499	1	12	160	1579	0.625	0.759975	0.82	159	1567	[[1, 159], [12, 1567]]	1
Bin2_500-4999	10	90	160	1579	6.25	5.69981	1.1	150	1489	[[10, 150], [90, 1489]]	0.722399
Bin3_5000-49999	87	475	160	1579	54.375	30.0823	1.81	73	1104	[[87, 73], [475, 1104]]	1.537e-09	****
Bin4_50000-499999	57	820	160	1579	35.625	51.9316	0.69	103	759	[[57, 103], [820, 759]]	8.91884e-05	****
DHS_Bin0	30	225	160	1579	18.75	14.2495	1.32	130	1354	[[30, 130], [225, 1354]]	0.127907
Bin1_1-499	66	659	160	1579	41.25	41.7353	0.99	94	920	[[66, 94], [659, 920]]	0.933099
Bin2_500-4999	61	629	160	1579	38.125	39.8353	0.96	99	950	[[61, 99], [629, 950]]	0.734599
Bin3_5000-49999	3	62	160	1579	1.875	3.92654	0.48	157	1517	[[3, 157], [62, 1517]]	0.271744
Bin4_50000-499999	0	2	160	1579	0	0.126662	0	160	1577	[[0, 160], [2, 1577]]	1
Endogenous_retroviruses_Bin0	14	131	160	1579	8.75	8.29639	1.05	146	1448	[[14, 146], [131, 1448]]	0.880417
Bin1_1-499	8	242	160	1579	5	15.3262	0.33	152	1337	[[8, 152], [242, 1337]]	0.000129674	***
Bin2_500-4999	60	809	160	1579	37.5	51.235	0.73	100	770	[[60, 100], [809, 770]]	0.00115801	**
Bin3_5000-49999	75	395	160	1579	46.875	25.0158	1.87	85	1184	[[75, 85], [395, 1184]]	2.00194e-08	****
Bin4_50000-499999	3	2	160	1579	1.875	0.126662	14.8	157	1577	[[3, 157], [2, 1577]]	0.00665512	**
LADs_Bin0	18	651	160	1579	11.25	41.2286	0.27	142	928	[[18, 142], [651, 928]]	1.44171e-15	****
Bin1_1-499	0	0	160	1579	0	0		160	1579	[[0, 160], [0, 1579]]	1
Bin2_500-4999	0	5	160	1579	0	0.316656	0	160	1574	[[0, 160], [5, 1574]]	1
Bin3_5000-49999	4	63	160	1579	2.5	3.98987	0.63	156	1516	[[4, 156], [63, 1516]]	0.515473
Bin4_50000-499999	47	347	160	1579	29.375	21.9759	1.34	113	1232	[[47, 113], [347, 1232]]	0.0373491	*
Long_interspersed_nuclear_elements_Bin0	26	364	160	1579	16.25	23.0526	0.7	134	1215	[[26, 134], [364, 1215]]	0.0582216
Bin1_1-499	52	447	160	1579	32.5	28.3091	1.15	108	1132	[[52, 108], [447, 1132]]	0.271635
Bin2_500-4999	80	712	160	1579	50	45.0918	1.11	80	867	[[80, 80], [712, 867]]	0.244269
Bin3_5000-49999	2	56	160	1579	1.25	3.54655	0.35	158	1523	[[2, 158], [56, 1523]]	0.163381
Bin4_50000-499999	0	0	160	1579	0	0		160	1579	[[0, 160], [0, 1579]]	1
Low_complexity_repeats_Bin0	1	12	160	1579	0.625	0.759975	0.82	159	1567	[[1, 159], [12, 1567]]	1
Bin1_1-499	26	179	160	1579	16.25	11.3363	1.43	134	1400	[[26, 134], [179, 1400]]	0.0717207
Bin2_500-4999	83	808	160	1579	51.875	51.1716	1.01	77	771	[[83, 77], [808, 771]]	0.868652
Bin3_5000-49999	50	579	160	1579	31.25	36.6688	0.85	110	1000	[[50, 110], [579, 1000]]	0.195322
Bin4_50000-499999	0	1	160	1579	0	0.0633312	0	160	1578	[[0, 160], [1, 1578]]	1
Oncogenes_Bin0	2	28	160	1579	1.25	1.77327	0.7	158	1551	[[2, 158], [28, 1551]]	1
Bin1_1-499	0	1	160	1579	0	0.0633312	0	160	1578	[[0, 160], [1, 1578]]	1
Bin2_500-4999	3	5	160	1579	1.875	0.316656	5.92	157	1574	[[3, 157], [5, 1574]]	0.0302768	*
Bin3_5000-49999	6	31	160	1579	3.75	1.96327	1.91	154	1548	[[6, 154], [31, 1548]]	0.144776
Bin4_50000-499999	42	210	160	1579	26.25	13.2996	1.97	118	1369	[[42, 118], [210, 1369]]	4.61678e-05	****
RefSeq_genes_Bin0	134	716	160	1579	83.75	45.3452	1.85	26	863	[[134, 26], [716, 863]]	1.62401e-21	****
Bin1_1-499	0	8	160	1579	0	0.50665	0	160	1571	[[0, 160], [8, 1571]]	1
Bin2_500-4999	5	62	160	1579	3.125	3.92654	0.8	155	1517	[[5, 155], [62, 1517]]	0.828864
Bin3_5000-49999	13	313	160	1579	8.125	19.8227	0.41	147	1266	[[13, 147], [313, 1266]]	0.000117919	***
Bin4_50000-499999	4	430	160	1579	2.5	27.2324	0.09	156	1149	[[4, 156], [430, 1149]]	6.44154e-16	****
Satellite_DNA_Bin0	0	1	160	1579	0	0.0633312	0	160	1578	[[0, 160], [1, 1578]]	1
Bin1_1-499	0	4	160	1579	0	0.253325	0	160	1575	[[0, 160], [4, 1575]]	1
Bin2_500-4999	1	9	160	1579	0.625	0.569981	1.1	159	1570	[[1, 159], [9, 1570]]	1
Bin3_5000-49999	2	34	160	1579	1.25	2.15326	0.58	158	1545	[[2, 158], [34, 1545]]	0.767788
Bin4_50000-499999	15	180	160	1579	9.375	11.3996	0.82	145	1399	[[15, 145], [180, 1399]]	0.5117
Simple_repeats_Bin0	2	17	160	1579	1.25	1.07663	1.16	158	1562	[[2, 158], [17, 1562]]	0.691909
Bin1_1-499	31	292	160	1579	19.375	18.4927	1.05	129	1287	[[31, 129], [292, 1287]]	0.750054
Bin2_500-4999	106	1067	160	1579	66.25	67.5744	0.98	54	512	[[106, 54], [1067, 512]]	0.724085
Bin3_5000-49999	21	203	160	1579	13.125	12.8562	1.02	139	1376	[[21, 139], [203, 1376]]	0.90161
Bin4_50000-499999	0	0	160	1579	0	0		160	1579	[[0, 160], [0, 1579]]	1
Short_interspersed_nuclear_elements_Bin0	20	184	160	1579	12.5	11.6529	1.07	140	1395	[[20, 140], [184, 1395]]	0.700593
Bin1_1-499	79	565	160	1579	49.375	35.7821	1.38	81	1014	[[79, 81], [565, 1014]]	0.00103909	**
Bin2_500-4999	60	773	160	1579	37.5	48.955	0.77	100	806	[[60, 100], [773, 806]]	0.00607219	**
Bin3_5000-49999	1	56	160	1579	0.625	3.54655	0.18	159	1523	[[1, 159], [56, 1523]]	0.0574123
Bin4_50000-499999	0	1	160	1579	0	0.0633312	0	160	1578	[[0, 160], [1, 1578]]	1
Transcription_start_sites_Bin0	0	0	160	1579	0	0		160	1579	[[0, 160], [0, 1579]]	1
Bin1_1-499	3	17	160	1579	1.875	1.07663	1.74	157	1562	[[3, 157], [17, 1562]]	0.420868
Bin2_500-4999	17	140	160	1579	10.625	8.86637	1.2	143	1439	[[17, 143], [140, 1439]]	0.468402
Bin3_5000-49999	99	644	160	1579	61.875	40.7853	1.52	61	935	[[99, 61], [644, 935]]	3.7604e-07	****
Bin4_50000-499999	37	714	160	1579	23.125	45.2185	0.51	123	865	[[37, 123], [714, 865]]	3.69465e-08	****
UCSC_genes_Bin0	132	723	160	1579	82.5	45.7885	1.8	28	856	[[132, 28], [723, 856]]	7.19697e-20	****
Bin1_1-499	1	7	160	1579	0.625	0.443319	1.41	159	1572	[[1, 159], [7, 1572]]	0.538736
Bin2_500-4999	7	64	160	1579	4.375	4.0532	1.08	153	1515	[[7, 153], [64, 1515]]	0.833193
Bin3_5000-49999	10	305	160	1579	6.25	19.316	0.32	150	1274	[[10, 150], [305, 1274]]	1.21496e-05	****
Bin4_50000-499999	6	428	160	1579	3.75	27.1058	0.14	154	1151	[[6, 154], [428, 1151]]	9.64062e-14	****
